# Supplementary material for: Nanoformulations with exopolysaccharides from cyanobacteria: enhancing the efficacy of bioactive molecules in the Mediterranean fruit fly control
Source: Environ Sci Pollut Res Int. 2023 Jun 22;30(35):83760–70. doi: 10.1007/s11356-023-28180-x (PMC10359209; doi:10.1007/s11356-023-28180-x)
Supplement: Supplementary file 1 — (XLSX 28.2 kb) [file 11356_2023_28180_MOESM1_ESM.xlsx]

## Sheet: EXP(c)
Experiments	Treatments	Obs.	ratio
EXP(c)	Control	1	1
EXP(c)	Control	2	0.909091
EXP(c)	Control	3	0.8
EXP(c)	Control	4	0.8
EXP(c)	Control	5	0.8
EXP(c)	Control	6	1
EXP(c)	Control	7	1
EXP(c)	Control	8	0.9
EXP(c)	Control	9	1
EXP(c)	Control	10	0.9
EXP(c)	Control	11	0.7
EXP(c)	Control	12	0.9
EXP(c)	Control	13	1
EXP(c)	Control	14	1
EXP(c)	Control	15	0.8
EXP(c)	Control	16	0.8
EXP(c)	EPS-EPC(c)	1	1
EXP(c)	EPS-EPC(c)	2	1
EXP(c)	EPS-EPC(c)	3	1
EXP(c)	EPS-EPC(c)	4	0.6
EXP(c)	EPS-EPC(c)	5	0.8
EXP(c)	EPS-EPC(c)	6	0.909091
EXP(c)	EPS-EPC(c)	7	0.777778
EXP(c)	EPS-EPC(c)	8	1
EXP(c)	EPS-EPC(c)	9	0.6
EXP(c)	EPS-EPC(c)	10	0.8
EXP(c)	EPS-EPC(c)	11	0.6
EXP(c)	EPS-EPC(c)	12	1
EXP(c)	EPS-EPC(c)	13	1
EXP(c)	EPS-EPC(c)	14	0.7
EXP(c)	EPS-EPC(c)	15	0.8
EXP(c)	EPS-EPC(c)	16	1
EXP(c)	CAP(c)	1	1
EXP(c)	CAP(c)	2	0.8
EXP(c)	CAP(c)	3	1
EXP(c)	CAP(c)	4	1
EXP(c)	CAP(c)	5	1
EXP(c)	CAP(c)	6	1
EXP(c)	CAP(c)	7	0.9
EXP(c)	CAP(c)	8	0.9
EXP(c)	CAP(c)	9	0.8
EXP(c)	CAP(c)	10	1
EXP(c)	CAP(c)	11	0.8
EXP(c)	CAP(c)	12	0.8
EXP(c)	CAP(c)	13	0.9
EXP(c)	CAP(c)	14	0.9
EXP(c)	CAP(c)	15	1
EXP(c)	CAP(c)	16	0.9
EXP(c)	HT(c)	1	0.9
EXP(c)	HT(c)	2	1
EXP(c)	HT(c)	3	1
EXP(c)	HT(c)	4	1
EXP(c)	HT(c)	5	1
EXP(c)	HT(c)	6	1
EXP(c)	HT(c)	7	0.6
EXP(c)	HT(c)	8	0.8
EXP(c)	HT(c)	9	1
EXP(c)	HT(c)	10	0.9
EXP(c)	HT(c)	11	0.8
EXP(c)	HT(c)	12	1
EXP(c)	HT(c)	13	0.9
EXP(c)	HT(c)	14	0.9
EXP(c)	HT(c)	15	0.9
EXP(c)	HT(c)	16	0.9
EXP(c)	EPS-EPC-CAP(c)	1	1
EXP(c)	EPS-EPC-CAP(c)	2	0.8
EXP(c)	EPS-EPC-CAP(c)	3	0.9
EXP(c)	EPS-EPC-CAP(c)	4	0.8
EXP(c)	EPS-EPC-CAP(c)	5	0.8
EXP(c)	EPS-EPC-CAP(c)	6	0.9
EXP(c)	EPS-EPC-CAP(c)	7	0.8
EXP(c)	EPS-EPC-CAP(c)	8	0.9
EXP(c)	EPS-EPC-CAP(c)	9	0.6
EXP(c)	EPS-EPC-CAP(c)	10	0.9
EXP(c)	EPS-EPC-CAP(c)	11	1
EXP(c)	EPS-EPC-CAP(c)	12	0.9
EXP(c)	EPS-EPC-CAP(c)	13	0.8
EXP(c)	EPS-EPC-CAP(c)	14	0.9
EXP(c)	EPS-EPC-CAP(c)	15	0.9
EXP(c)	EPS-EPC-CAP(c)	16	1
EXP(c)	EPS-EPC-HT(c)	1	0.4
EXP(c)	EPS-EPC-HT(c)	2	0.8
EXP(c)	EPS-EPC-HT(c)	3	0.9
EXP(c)	EPS-EPC-HT(c)	4	0.8
EXP(c)	EPS-EPC-HT(c)	5	0.9
EXP(c)	EPS-EPC-HT(c)	6	0.6
EXP(c)	EPS-EPC-HT(c)	7	0.8
EXP(c)	EPS-EPC-HT(c)	8	0.6
EXP(c)	EPS-EPC-HT(c)	9	0.9
EXP(c)	EPS-EPC-HT(c)	10	0.6
EXP(c)	EPS-EPC-HT(c)	11	0.4
EXP(c)	EPS-EPC-HT(c)	12	0.8
EXP(c)	EPS-EPC-HT(c)	13	0.4
EXP(c)	EPS-EPC-HT(c)	14	0.4
EXP(c)	EPS-EPC-HT(c)	15	0.666667
EXP(c)	EPS-EPC-HT(c)	16	0.7

## Sheet: EXP(d)
Experiments	Treatments	Obs.	ratio first instar larvae / initial number of eggs
EXP(d)	Control	1	1
EXP(d)	Control	2	1
EXP(d)	Control	3	0.8
EXP(d)	Control	4	0.8
EXP(d)	Control	5	0.9
EXP(d)	Control	6	0.7
EXP(d)	Control	7	1
EXP(d)	Control	8	0.8
EXP(d)	Control	9	0.8
EXP(d)	Control	10	0.8
EXP(d)	Control	11	0.9
EXP(d)	Control	12	0.8
EXP(d)	Control	13	0.8
EXP(d)	Control	14	0.8
EXP(d)	Control	15	1
EXP(d)	Control	16	0.7
EXP(d)	EPS-EPC(c)	1	0.7
EXP(d)	EPS-EPC(c)	2	0.7
EXP(d)	EPS-EPC(c)	3	0.9
EXP(d)	EPS-EPC(c)	4	0.9
EXP(d)	EPS-EPC(c)	5	0.9
EXP(d)	EPS-EPC(c)	6	0.9
EXP(d)	EPS-EPC(c)	7	0.8
EXP(d)	EPS-EPC(c)	8	0.9
EXP(d)	EPS-EPC(c)	9	0.8
EXP(d)	EPS-EPC(c)	10	0.7
EXP(d)	EPS-EPC(c)	11	0.6
EXP(d)	EPS-EPC(c)	12	0.9
EXP(d)	EPS-EPC(c)	13	1
EXP(d)	EPS-EPC(c)	14	0.9
EXP(d)	EPS-EPC(c)	15	0.9
EXP(d)	EPS-EPC(c)	16	1
EXP(d)	CAP(c)	1	0.6
EXP(d)	CAP(c)	2	0.8
EXP(d)	CAP(c)	3	0.9
EXP(d)	CAP(c)	4	0.7
EXP(d)	CAP(c)	5	0.9
EXP(d)	CAP(c)	6	0.7
EXP(d)	CAP(c)	7	0.9
EXP(d)	CAP(c)	8	0.8
EXP(d)	CAP(c)	9	1
EXP(d)	CAP(c)	10	0.5
EXP(d)	CAP(c)	11	0.7
EXP(d)	CAP(c)	12	0.636364
EXP(d)	CAP(c)	13	0.7
EXP(d)	CAP(c)	14	0.9
EXP(d)	CAP(c)	15	1
EXP(d)	CAP(c)	16	0.9
EXP(d)	HT(c)	1	0.9
EXP(d)	HT(c)	2	0.7
EXP(d)	HT(c)	3	0.8
EXP(d)	HT(c)	4	1
EXP(d)	HT(c)	5	0.9
EXP(d)	HT(c)	6	1
EXP(d)	HT(c)	7	0.9
EXP(d)	HT(c)	8	0.727273
EXP(d)	HT(c)	9	1
EXP(d)	HT(c)	10	0.8
EXP(d)	HT(c)	11	1
EXP(d)	HT(c)	12	0.8
EXP(d)	HT(c)	13	0.8
EXP(d)	HT(c)	14	0.8
EXP(d)	HT(c)	15	0.7
EXP(d)	HT(c)	16	1
EXP(d)	EPS-EPC-CAP(c)	1	0.8
EXP(d)	EPS-EPC-CAP(c)	2	1
EXP(d)	EPS-EPC-CAP(c)	3	0.8
EXP(d)	EPS-EPC-CAP(c)	4	1
EXP(d)	EPS-EPC-CAP(c)	5	0.7
EXP(d)	EPS-EPC-CAP(c)	6	0.9
EXP(d)	EPS-EPC-CAP(c)	7	1
EXP(d)	EPS-EPC-CAP(c)	8	0.8
EXP(d)	EPS-EPC-CAP(c)	9	1
EXP(d)	EPS-EPC-CAP(c)	10	1
EXP(d)	EPS-EPC-CAP(c)	11	0.7
EXP(d)	EPS-EPC-CAP(c)	12	1
EXP(d)	EPS-EPC-CAP(c)	13	0.7
EXP(d)	EPS-EPC-CAP(c)	14	1
EXP(d)	EPS-EPC-CAP(c)	15	0.9
EXP(d)	EPS-EPC-CAP(c)	16	0.8
EXP(d)	EPS-EPC-HT(c)	1	1
EXP(d)	EPS-EPC-HT(c)	2	0.9
EXP(d)	EPS-EPC-HT(c)	3	0.6
EXP(d)	EPS-EPC-HT(c)	4	1
EXP(d)	EPS-EPC-HT(c)	5	0.8
EXP(d)	EPS-EPC-HT(c)	6	0.8
EXP(d)	EPS-EPC-HT(c)	7	0.8
EXP(d)	EPS-EPC-HT(c)	8	0.8
EXP(d)	EPS-EPC-HT(c)	9	0.9
EXP(d)	EPS-EPC-HT(c)	10	0.7
EXP(d)	EPS-EPC-HT(c)	11	0.6
EXP(d)	EPS-EPC-HT(c)	12	0.9
EXP(d)	EPS-EPC-HT(c)	13	0.8
EXP(d)	EPS-EPC-HT(c)	14	1
EXP(d)	EPS-EPC-HT(c)	15	1
