# Supplementary material for: Nanoformulations with exopolysaccharides from cyanobacteria: enhancing the efficacy of bioactive molecules in the Mediterranean fruit fly control
Source: Environ Sci Pollut Res Int. 2023 Jun 22;30(35):83760–70. doi: 10.1007/s11356-023-28180-x (PMC10359209; doi:10.1007/s11356-023-28180-x)
Supplement: Supplementary file 2 — (XLSX 98.3 kb) [file 11356_2023_28180_MOESM2_ESM.xlsx]

## Sheet: Larval survival
Experiments	Time (h)	Treatment	Row well-plate	column well-plate	Event
EXP(d)	24	Control	F1	A	0
EXP(d)	24	Control	F1	B	0
EXP(d)	24	Control	F1	C	0
EXP(d)	24	Control	F1	D	0
EXP(d)	24	Control	F1	E	0
EXP(d)	24	Control	F1	F	0
EXP(d)	24	Control	F1	G	0
EXP(d)	24	Control	F1	H	0
EXP(d)	24	Control	F2	A	0
EXP(d)	24	Control	F2	B	0
EXP(d)	24	Control	F2	C	0
EXP(d)	24	Control	F2	D	0
EXP(d)	24	Control	F2	E	0
EXP(d)	24	Control	F2	F	0
EXP(d)	24	Control	F2	G	0
EXP(d)	24	Control	F2	H	0
EXP(d)	24	EPS-EPC(c)	F 3	A	0
EXP(d)	24	EPS-EPC(c)	F 3	B	0
EXP(d)	24	EPS-EPC(c)	F 3	C	0
EXP(d)	24	EPS-EPC(c)	F 3	D	0
EXP(d)	24	EPS-EPC(c)	F 3	E	0
EXP(d)	24	EPS-EPC(c)	F 3	F	0
EXP(d)	24	EPS-EPC(c)	F 3	G	0
EXP(d)	24	EPS-EPC(c)	F 3	H	0
EXP(d)	24	EPS-EPC(c)	F 4	A	0
EXP(d)	24	EPS-EPC(c)	F 4	B	0
EXP(d)	24	EPS-EPC(c)	F 4	C	0
EXP(d)	24	EPS-EPC(c)	F 4	D	0
EXP(d)	24	EPS-EPC(c)	F 4	E	0
EXP(d)	24	EPS-EPC(c)	F 4	F	0
EXP(d)	24	EPS-EPC(c)	F 4	G	0
EXP(d)	24	EPS-EPC(c)	F 4	H	0
EXP(d)	24	EPS-EPC-CAP(c)	F 5	A	0
EXP(d)	24	EPS-EPC-CAP(c)	F 5	B	0
EXP(d)	24	EPS-EPC-CAP(c)	F 5	C	0
EXP(d)	24	EPS-EPC-CAP(c)	F 5	D	0
EXP(d)	24	EPS-EPC-CAP(c)	F 5	E	0
EXP(d)	24	EPS-EPC-CAP(c)	F 5	F	0
EXP(d)	24	EPS-EPC-CAP(c)	F 5	G	0
EXP(d)	24	EPS-EPC-CAP(c)	F 5	H	0
EXP(d)	24	EPS-EPC-CAP(c)	F 6	A	0
EXP(d)	24	EPS-EPC-CAP(c)	F 6	B	0
EXP(d)	24	EPS-EPC-CAP(c)	F 6	C	0
EXP(d)	24	EPS-EPC-CAP(c)	F 6	D	0
EXP(d)	24	EPS-EPC-CAP(c)	F 6	E	0
EXP(d)	24	EPS-EPC-CAP(c)	F 6	F	0
EXP(d)	24	EPS-EPC-CAP(c)	F 6	G	0
EXP(d)	24	EPS-EPC-CAP(c)	F 6	H	0
EXP(d)	24	EPS-EPC-HT(c)	F 7	A	0
EXP(d)	24	EPS-EPC-HT(c)	F 7	B	0
EXP(d)	24	EPS-EPC-HT(c)	F 7	C	0
EXP(d)	24	EPS-EPC-HT(c)	F 7	D	0
EXP(d)	24	EPS-EPC-HT(c)	F 7	E	0
EXP(d)	24	EPS-EPC-HT(c)	F 7	F	0
EXP(d)	24	EPS-EPC-HT(c)	F 7	G	0
EXP(d)	24	EPS-EPC-HT(c)	F 7	H	0
EXP(d)	24	EPS-EPC-HT(c)	F 8	A	0
EXP(d)	24	EPS-EPC-HT(c)	F 8	B	0
EXP(d)	24	EPS-EPC-HT(c)	F 8	C	0
EXP(d)	24	EPS-EPC-HT(c)	F 8	E	0
EXP(d)	24	EPS-EPC-HT(c)	F 8	F	0
EXP(d)	24	EPS-EPC-HT(c)	F 8	G	0
EXP(d)	24	EPS-EPC-HT(c)	F 8	H	0
EXP(d)	24	CAP(c)	F 9	A	0
EXP(d)	24	CAP(c)	F 9	B	0
EXP(d)	24	CAP(c)	F 9	C	0
EXP(d)	24	CAP(c)	F 9	D	0
EXP(d)	24	CAP(c)	F 9	E	0
EXP(d)	24	CAP(c)	F 9	F	0
EXP(d)	24	CAP(c)	F 9	G	0
EXP(d)	24	CAP(c)	F 9	H	0
EXP(d)	24	CAP(c)	F10	A	0
EXP(d)	24	CAP(c)	F10	B	0
EXP(d)	24	CAP(c)	F10	C	0
EXP(d)	24	CAP(c)	F10	D	0
EXP(d)	24	CAP(c)	F10	E	0
EXP(d)	24	CAP(c)	F10	F	24
EXP(d)	24	CAP(c)	F10	G	0
EXP(d)	24	CAP(c)	F10	H	0
EXP(d)	24	HT(c)	F11	A	0
EXP(d)	24	HT(c)	F11	B	0
EXP(d)	24	HT(c)	F11	C	0
EXP(d)	24	HT(c)	F11	D	0
EXP(d)	24	HT(c)	F11	E	0
EXP(d)	24	HT(c)	F11	F	0
EXP(d)	24	HT(c)	F11	G	0
EXP(d)	24	HT(c)	F11	H	0
EXP(d)	24	HT(c)	F12	A	0
EXP(d)	24	HT(c)	F12	B	0
EXP(d)	24	HT(c)	F12	C	0
EXP(d)	24	HT(c)	F12	D	0
EXP(d)	24	HT(c)	F12	E	0
EXP(d)	24	HT(c)	F12	F	0
EXP(d)	24	HT(c)	F12	G	0
EXP(d)	24	HT(c)	F12	H	0
EXP(d)	48	Control	F1	A	0
EXP(d)	48	Control	F1	B	0
EXP(d)	48	Control	F1	C	0
EXP(d)	48	Control	F1	D	0
EXP(d)	48	Control	F1	E	0
EXP(d)	48	Control	F1	F	0
EXP(d)	48	Control	F1	G	0
EXP(d)	48	Control	F1	H	0
EXP(d)	48	Control	F2	A	0
EXP(d)	48	Control	F2	B	0
EXP(d)	48	Control	F2	C	0
EXP(d)	48	Control	F2	D	0
EXP(d)	48	Control	F2	E	0
EXP(d)	48	Control	F2	F	0
EXP(d)	48	Control	F2	G	0
EXP(d)	48	Control	F2	H	0
EXP(d)	48	EPS-EPC(c)	F 3	A	0
EXP(d)	48	EPS-EPC(c)	F 3	B	0
EXP(d)	48	EPS-EPC(c)	F 3	C	0
EXP(d)	48	EPS-EPC(c)	F 3	D	0
EXP(d)	48	EPS-EPC(c)	F 3	E	0
EXP(d)	48	EPS-EPC(c)	F 3	F	0
EXP(d)	48	EPS-EPC(c)	F 3	G	0
EXP(d)	48	EPS-EPC(c)	F 3	H	0
EXP(d)	48	EPS-EPC(c)	F 4	B	0
EXP(d)	48	EPS-EPC(c)	F 4	C	0
EXP(d)	48	EPS-EPC(c)	F 4	D	0
EXP(d)	48	EPS-EPC(c)	F 4	E	0
EXP(d)	48	EPS-EPC(c)	F 4	F	0
EXP(d)	48	EPS-EPC(c)	F 4	G	0
EXP(d)	48	EPS-EPC(c)	F 4	H	0
EXP(d)	48	EPS-EPC(c)	F4	A	24
EXP(d)	48	EPS-EPC-CAP(c)	F 5	B	0
EXP(d)	48	EPS-EPC-CAP(c)	F 5	D	0
EXP(d)	48	EPS-EPC-CAP(c)	F 5	E	0
EXP(d)	48	EPS-EPC-CAP(c)	F 5	F	0
EXP(d)	48	EPS-EPC-CAP(c)	F 5	G	0
EXP(d)	48	EPS-EPC-CAP(c)	F 5	H	0
EXP(d)	48	EPS-EPC-CAP(c)	F 6	A	0
EXP(d)	48	EPS-EPC-CAP(c)	F 6	B	0
EXP(d)	48	EPS-EPC-CAP(c)	F 6	C	0
EXP(d)	48	EPS-EPC-CAP(c)	F 6	D	0
EXP(d)	48	EPS-EPC-CAP(c)	F 6	E	0
EXP(d)	48	EPS-EPC-CAP(c)	F 6	F	0
EXP(d)	48	EPS-EPC-CAP(c)	F 6	G	0
EXP(d)	48	EPS-EPC-CAP(c)	F5	A	24
EXP(d)	48	EPS-EPC-CAP(c)	F5	C	24
EXP(d)	48	EPS-EPC-CAP(c)	F6	H	24
EXP(d)	48	EPS-EPC-HT(c)	F 7	A	0
EXP(d)	48	EPS-EPC-HT(c)	F 7	B	0
EXP(d)	48	EPS-EPC-HT(c)	F 7	C	0
EXP(d)	48	EPS-EPC-HT(c)	F 7	G	0
EXP(d)	48	EPS-EPC-HT(c)	F 7	H	0
EXP(d)	48	EPS-EPC-HT(c)	F 8	A	0
EXP(d)	48	EPS-EPC-HT(c)	F 8	B	0
EXP(d)	48	EPS-EPC-HT(c)	F 8	C	0
EXP(d)	48	EPS-EPC-HT(c)	F 8	G	0
EXP(d)	48	EPS-EPC-HT(c)	F 8	H	0
EXP(d)	48	EPS-EPC-HT(c)	F7	D	24
EXP(d)	48	EPS-EPC-HT(c)	F7	E	24
EXP(d)	48	EPS-EPC-HT(c)	F7	E	24
EXP(d)	48	EPS-EPC-HT(c)	F7	F	24
EXP(d)	48	EPS-EPC-HT(c)	F8	E	24
EXP(d)	48	EPS-EPC-HT(c)	F8	F	24
EXP(d)	48	CAP(c)	F 9	B	0
EXP(d)	48	CAP(c)	F 9	C	0
EXP(d)	48	CAP(c)	F 9	D	0
EXP(d)	48	CAP(c)	F 9	E	0
EXP(d)	48	CAP(c)	F 9	F	0
EXP(d)	48	CAP(c)	F 9	G	0
EXP(d)	48	CAP(c)	F 9	H	0
EXP(d)	48	CAP(c)	F10	A	0
EXP(d)	48	CAP(c)	F10	B	24
EXP(d)	48	CAP(c)	F10	C	0
EXP(d)	48	CAP(c)	F10	D	0
EXP(d)	48	CAP(c)	F10	E	0
EXP(d)	48	CAP(c)	F10	F	24
EXP(d)	48	CAP(c)	F10	G	0
EXP(d)	48	CAP(c)	F10	H	0
EXP(d)	48	CAP(c)	F9	A	24
EXP(d)	48	HT(c)	F11	A	0
EXP(d)	48	HT(c)	F11	B	0
EXP(d)	48	HT(c)	F11	C	0
EXP(d)	48	HT(c)	F11	D	0
EXP(d)	48	HT(c)	F11	E	0
EXP(d)	48	HT(c)	F11	F	0
EXP(d)	48	HT(c)	F11	G	24
EXP(d)	48	HT(c)	F11	H	24
EXP(d)	48	HT(c)	F11	H	24
EXP(d)	48	HT(c)	F12	A	0
EXP(d)	48	HT(c)	F12	B	0
EXP(d)	48	HT(c)	F12	C	0
EXP(d)	48	HT(c)	F12	D	24
EXP(d)	48	HT(c)	F12	E	0
EXP(d)	48	HT(c)	F12	F	0
EXP(d)	48	HT(c)	F12	G	0
EXP(d)	48	HT(c)	F12	H	0
EXP(d)	72	Control	F1	A	24
EXP(d)	72	Control	F1	A	24
EXP(d)	72	Control	F1	A	24
EXP(d)	72	Control	F1	B	24
EXP(d)	72	Control	F1	C	24
EXP(d)	72	Control	F1	C	24
EXP(d)	72	Control	F1	C	24
EXP(d)	72	Control	F1	C	24
EXP(d)	72	Control	F1	D	24
EXP(d)	72	Control	F1	D	24
EXP(d)	72	Control	F1	D	24
EXP(d)	72	Control	F1	D	24
EXP(d)	72	Control	F1	E	24
EXP(d)	72	Control	F1	E	24
EXP(d)	72	Control	F1	E	24
EXP(d)	72	Control	F1	E	24
EXP(d)	72	Control	F1	E	24
EXP(d)	72	Control	F1	E	24
EXP(d)	72	Control	F1	F	24
EXP(d)	72	Control	F1	F	24
EXP(d)	72	Control	F1	F	24
EXP(d)	72	Control	F1	F	24
EXP(d)	72	Control	F1	F	24
EXP(d)	72	Control	F1	F	24
EXP(d)	72	Control	F1	F	24
EXP(d)	72	Control	F1	G	24
EXP(d)	72	Control	F1	G	24
EXP(d)	72	Control	F1	G	24
EXP(d)	72	Control	F1	G	24
EXP(d)	72	Control	F1	H	24
EXP(d)	72	Control	F1	H	24
EXP(d)	72	Control	F1	H	24
EXP(d)	72	Control	F1	H	24
EXP(d)	72	Control	F2	A	24
EXP(d)	72	Control	F2	A	24
EXP(d)	72	Control	F2	A	24
EXP(d)	72	Control	F2	A	24
EXP(d)	72	Control	F2	B	24
EXP(d)	72	Control	F2	B	24
EXP(d)	72	Control	F2	C	24
EXP(d)	72	Control	F2	C	24
EXP(d)	72	Control	F2	C	24
EXP(d)	72	Control	F2	D	24
EXP(d)	72	Control	F2	D	24
EXP(d)	72	Control	F2	D	24
EXP(d)	72	Control	F2	D	24
EXP(d)	72	Control	F2	E	24
EXP(d)	72	Control	F2	E	24
EXP(d)	72	Control	F2	E	24
EXP(d)	72	Control	F2	F	24
EXP(d)	72	Control	F2	F	24
EXP(d)	72	Control	F2	F	24
EXP(d)	72	Control	F2	F	24
EXP(d)	72	Control	F2	G	24
EXP(d)	72	Control	F2	G	24
EXP(d)	72	Control	F2	H	24
EXP(d)	72	Control	F2	H	24
EXP(d)	72	EPS-EPC(c)	F 3	F	0
EXP(d)	72	EPS-EPC(c)	F3	A	24
EXP(d)	72	EPS-EPC(c)	F3	B	24
EXP(d)	72	EPS-EPC(c)	F3	B	24
EXP(d)	72	EPS-EPC(c)	F3	B	24
EXP(d)	72	EPS-EPC(c)	F3	B	24
EXP(d)	72	EPS-EPC(c)	F3	C	24
EXP(d)	72	EPS-EPC(c)	F3	C	24
EXP(d)	72	EPS-EPC(c)	F3	C	24
EXP(d)	72	EPS-EPC(c)	F3	C	24
EXP(d)	72	EPS-EPC(c)	F3	C	24
EXP(d)	72	EPS-EPC(c)	F3	D	24
EXP(d)	72	EPS-EPC(c)	F3	D	24
EXP(d)	72	EPS-EPC(c)	F3	D	24
EXP(d)	72	EPS-EPC(c)	F3	D	24
EXP(d)	72	EPS-EPC(c)	F3	D	24
EXP(d)	72	EPS-EPC(c)	F3	E	24
EXP(d)	72	EPS-EPC(c)	F3	E	24
EXP(d)	72	EPS-EPC(c)	F3	E	24
EXP(d)	72	EPS-EPC(c)	F3	E	24
EXP(d)	72	EPS-EPC(c)	F3	G	24
EXP(d)	72	EPS-EPC(c)	F3	G	24
EXP(d)	72	EPS-EPC(c)	F3	G	24
EXP(d)	72	EPS-EPC(c)	F3	H	24
EXP(d)	72	EPS-EPC(c)	F3	H	24
EXP(d)	72	EPS-EPC(c)	F4	A	24
EXP(d)	72	EPS-EPC(c)	F4	A	24
EXP(d)	72	EPS-EPC(c)	F4	B	24
EXP(d)	72	EPS-EPC(c)	F4	B	24
EXP(d)	72	EPS-EPC(c)	F4	B	24
EXP(d)	72	EPS-EPC(c)	F4	C	24
EXP(d)	72	EPS-EPC(c)	F4	C	24
EXP(d)	72	EPS-EPC(c)	F4	D	24
EXP(d)	72	EPS-EPC(c)	F4	D	24
EXP(d)	72	EPS-EPC(c)	F4	D	24
EXP(d)	72	EPS-EPC(c)	F4	E	24
EXP(d)	72	EPS-EPC(c)	F4	E	24
EXP(d)	72	EPS-EPC(c)	F4	E	24
EXP(d)	72	EPS-EPC(c)	F4	E	24
EXP(d)	72	EPS-EPC(c)	F4	E	24
EXP(d)	72	EPS-EPC(c)	F4	F	24
EXP(d)	72	EPS-EPC(c)	F4	F	24
EXP(d)	72	EPS-EPC(c)	F4	F	24
EXP(d)	72	EPS-EPC(c)	F4	G	24
EXP(d)	72	EPS-EPC(c)	F4	G	24
EXP(d)	72	EPS-EPC(c)	F4	H	24
EXP(d)	72	EPS-EPC(c)	F4	H	24
EXP(d)	72	EPS-EPC-CAP(c)	F5	A	24
EXP(d)	72	EPS-EPC-CAP(c)	F5	A	24
EXP(d)	72	EPS-EPC-CAP(c)	F5	A	24
EXP(d)	72	EPS-EPC-CAP(c)	F5	A	24
EXP(d)	72	EPS-EPC-CAP(c)	F5	A	24
EXP(d)	72	EPS-EPC-CAP(c)	F5	A	24
EXP(d)	72	EPS-EPC-CAP(c)	F5	B	24
EXP(d)	72	EPS-EPC-CAP(c)	F5	B	24
EXP(d)	72	EPS-EPC-CAP(c)	F5	B	24
EXP(d)	72	EPS-EPC-CAP(c)	F5	B	24
EXP(d)	72	EPS-EPC-CAP(c)	F5	B	24
EXP(d)	72	EPS-EPC-CAP(c)	F5	C	24
EXP(d)	72	EPS-EPC-CAP(c)	F5	C	24
EXP(d)	72	EPS-EPC-CAP(c)	F5	C	24
EXP(d)	72	EPS-EPC-CAP(c)	F5	D	24
EXP(d)	72	EPS-EPC-CAP(c)	F5	D	24
EXP(d)	72	EPS-EPC-CAP(c)	F5	D	24
EXP(d)	72	EPS-EPC-CAP(c)	F5	D	24
EXP(d)	72	EPS-EPC-CAP(c)	F5	E	24
EXP(d)	72	EPS-EPC-CAP(c)	F5	E	24
EXP(d)	72	EPS-EPC-CAP(c)	F5	E	24
EXP(d)	72	EPS-EPC-CAP(c)	F5	E	24
EXP(d)	72	EPS-EPC-CAP(c)	F5	F	24
EXP(d)	72	EPS-EPC-CAP(c)	F5	F	24
EXP(d)	72	EPS-EPC-CAP(c)	F5	F	24
EXP(d)	72	EPS-EPC-CAP(c)	F5	F	24
EXP(d)	72	EPS-EPC-CAP(c)	F5	G	24
EXP(d)	72	EPS-EPC-CAP(c)	F5	G	24
EXP(d)	72	EPS-EPC-CAP(c)	F5	G	24
EXP(d)	72	EPS-EPC-CAP(c)	F5	H	24
EXP(d)	72	EPS-EPC-CAP(c)	F5	H	24
EXP(d)	72	EPS-EPC-CAP(c)	F5	H	24
EXP(d)	72	EPS-EPC-CAP(c)	F5	H	24
EXP(d)	72	EPS-EPC-CAP(c)	F5	H	24
EXP(d)	72	EPS-EPC-CAP(c)	F6	A	24
EXP(d)	72	EPS-EPC-CAP(c)	F6	A	24
EXP(d)	72	EPS-EPC-CAP(c)	F6	A	24
EXP(d)	72	EPS-EPC-CAP(c)	F6	A	24
EXP(d)	72	EPS-EPC-CAP(c)	F6	A	24
EXP(d)	72	EPS-EPC-CAP(c)	F6	B	24
EXP(d)	72	EPS-EPC-CAP(c)	F6	B	24
EXP(d)	72	EPS-EPC-CAP(c)	F6	B	24
EXP(d)	72	EPS-EPC-CAP(c)	F6	C	24
EXP(d)	72	EPS-EPC-CAP(c)	F6	C	24
EXP(d)	72	EPS-EPC-CAP(c)	F6	C	24
EXP(d)	72	EPS-EPC-CAP(c)	F6	C	24
EXP(d)	72	EPS-EPC-CAP(c)	F6	C	24
EXP(d)	72	EPS-EPC-CAP(c)	F6	C	24
EXP(d)	72	EPS-EPC-CAP(c)	F6	C	24
EXP(d)	72	EPS-EPC-CAP(c)	F6	D	24
EXP(d)	72	EPS-EPC-CAP(c)	F6	D	24
EXP(d)	72	EPS-EPC-CAP(c)	F6	D	24
EXP(d)	72	EPS-EPC-CAP(c)	F6	E	24
EXP(d)	72	EPS-EPC-CAP(c)	F6	E	24
EXP(d)	72	EPS-EPC-CAP(c)	F6	E	24
EXP(d)	72	EPS-EPC-CAP(c)	F6	E	24
EXP(d)	72	EPS-EPC-CAP(c)	F6	E	24
EXP(d)	72	EPS-EPC-CAP(c)	F6	E	24
EXP(d)	72	EPS-EPC-CAP(c)	F6	F	24
EXP(d)	72	EPS-EPC-CAP(c)	F6	F	24
EXP(d)	72	EPS-EPC-CAP(c)	F6	F	24
EXP(d)	72	EPS-EPC-CAP(c)	F6	F	24
EXP(d)	72	EPS-EPC-CAP(c)	F6	F	24
EXP(d)	72	EPS-EPC-CAP(c)	F6	F	24
EXP(d)	72	EPS-EPC-CAP(c)	F6	G	24
EXP(d)	72	EPS-EPC-CAP(c)	F6	G	24
EXP(d)	72	EPS-EPC-CAP(c)	F6	G	24
EXP(d)	72	EPS-EPC-CAP(c)	F6	G	24
EXP(d)	72	EPS-EPC-CAP(c)	F6	G	24
EXP(d)	72	EPS-EPC-CAP(c)	F6	G	24
EXP(d)	72	EPS-EPC-CAP(c)	F6	H	24
EXP(d)	72	EPS-EPC-CAP(c)	F6	H	24
EXP(d)	72	EPS-EPC-CAP(c)	F6	H	24
EXP(d)	72	EPS-EPC-HT(c)	F 8	D	0
EXP(d)	72	EPS-EPC-HT(c)	F7	A	24
EXP(d)	72	EPS-EPC-HT(c)	F7	A	24
EXP(d)	72	EPS-EPC-HT(c)	F7	A	24
EXP(d)	72	EPS-EPC-HT(c)	F7	A	24
EXP(d)	72	EPS-EPC-HT(c)	F7	B	24
EXP(d)	72	EPS-EPC-HT(c)	F7	B	24
EXP(d)	72	EPS-EPC-HT(c)	F7	B	24
EXP(d)	72	EPS-EPC-HT(c)	F7	C	24
EXP(d)	72	EPS-EPC-HT(c)	F7	C	24
EXP(d)	72	EPS-EPC-HT(c)	F7	C	24
EXP(d)	72	EPS-EPC-HT(c)	F7	D	24
EXP(d)	72	EPS-EPC-HT(c)	F7	D	24
EXP(d)	72	EPS-EPC-HT(c)	F7	D	24
EXP(d)	72	EPS-EPC-HT(c)	F7	D	24
EXP(d)	72	EPS-EPC-HT(c)	F7	D	24
EXP(d)	72	EPS-EPC-HT(c)	F7	D	24
EXP(d)	72	EPS-EPC-HT(c)	F7	D	24
EXP(d)	72	EPS-EPC-HT(c)	F7	E	24
EXP(d)	72	EPS-EPC-HT(c)	F7	E	24
EXP(d)	72	EPS-EPC-HT(c)	F7	E	24
EXP(d)	72	EPS-EPC-HT(c)	F7	F	24
EXP(d)	72	EPS-EPC-HT(c)	F7	F	24
EXP(d)	72	EPS-EPC-HT(c)	F7	F	24
EXP(d)	72	EPS-EPC-HT(c)	F7	F	24
EXP(d)	72	EPS-EPC-HT(c)	F7	F	24
EXP(d)	72	EPS-EPC-HT(c)	F7	F	24
EXP(d)	72	EPS-EPC-HT(c)	F7	G	24
EXP(d)	72	EPS-EPC-HT(c)	F7	G	24
EXP(d)	72	EPS-EPC-HT(c)	F7	G	24
EXP(d)	72	EPS-EPC-HT(c)	F7	H	24
EXP(d)	72	EPS-EPC-HT(c)	F7	H	24
EXP(d)	72	EPS-EPC-HT(c)	F7	H	24
EXP(d)	72	EPS-EPC-HT(c)	F8	A	24
EXP(d)	72	EPS-EPC-HT(c)	F8	A	24
EXP(d)	72	EPS-EPC-HT(c)	F8	A	24
EXP(d)	72	EPS-EPC-HT(c)	F8	A	24
EXP(d)	72	EPS-EPC-HT(c)	F8	B	24
EXP(d)	72	EPS-EPC-HT(c)	F8	B	24
EXP(d)	72	EPS-EPC-HT(c)	F8	C	24
EXP(d)	72	EPS-EPC-HT(c)	F8	C	24
EXP(d)	72	EPS-EPC-HT(c)	F8	C	24
EXP(d)	72	EPS-EPC-HT(c)	F8	C	24
EXP(d)	72	EPS-EPC-HT(c)	F8	C	24
EXP(d)	72	EPS-EPC-HT(c)	F8	E	24
EXP(d)	72	EPS-EPC-HT(c)	F8	E	24
EXP(d)	72	EPS-EPC-HT(c)	F8	E	24
EXP(d)	72	EPS-EPC-HT(c)	F8	E	24
EXP(d)	72	EPS-EPC-HT(c)	F8	E	24
EXP(d)	72	EPS-EPC-HT(c)	F8	E	24
EXP(d)	72	EPS-EPC-HT(c)	F8	E	24
EXP(d)	72	EPS-EPC-HT(c)	F8	F	24
EXP(d)	72	EPS-EPC-HT(c)	F8	F	24
EXP(d)	72	EPS-EPC-HT(c)	F8	F	24
EXP(d)	72	EPS-EPC-HT(c)	F8	F	24
EXP(d)	72	EPS-EPC-HT(c)	F8	F	24
EXP(d)	72	EPS-EPC-HT(c)	F8	F	24
EXP(d)	72	EPS-EPC-HT(c)	F8	F	24
EXP(d)	72	EPS-EPC-HT(c)	F8	G	24
EXP(d)	72	EPS-EPC-HT(c)	F8	G	24
EXP(d)	72	EPS-EPC-HT(c)	F8	G	24
EXP(d)	72	EPS-EPC-HT(c)	F8	G	24
EXP(d)	72	EPS-EPC-HT(c)	F8	G	24
EXP(d)	72	EPS-EPC-HT(c)	F8	G	24
EXP(d)	72	EPS-EPC-HT(c)	F8	G	24
EXP(d)	72	EPS-EPC-HT(c)	F8	G	24
EXP(d)	72	EPS-EPC-HT(c)	F8	G	24
EXP(d)	72	EPS-EPC-HT(c)	F8	H	24
EXP(d)	72	EPS-EPC-HT(c)	F8	H	24
EXP(d)	72	EPS-EPC-HT(c)	F8	H	24
EXP(d)	72	EPS-EPC-HT(c)	F8	H	24
EXP(d)	72	EPS-EPC-HT(c)	F8	H	24
EXP(d)	72	EPS-EPC-HT(c)	F8	H	24
EXP(d)	72	CAP(c)	F10	A	24
EXP(d)	72	CAP(c)	F10	A	24
EXP(d)	72	CAP(c)	F10	A	24
EXP(d)	72	CAP(c)	F10	A	24
EXP(d)	72	CAP(c)	F10	A	24
EXP(d)	72	CAP(c)	F10	B	24
EXP(d)	72	CAP(c)	F10	B	24
EXP(d)	72	CAP(c)	F10	C	24
EXP(d)	72	CAP(c)	F10	C	24
EXP(d)	72	CAP(c)	F10	C	24
EXP(d)	72	CAP(c)	F10	C	24
EXP(d)	72	CAP(c)	F10	C	24
EXP(d)	72	CAP(c)	F10	D	24
EXP(d)	72	CAP(c)	F10	D	24
EXP(d)	72	CAP(c)	F10	D	24
EXP(d)	72	CAP(c)	F10	D	24
EXP(d)	72	CAP(c)	F10	D	24
EXP(d)	72	CAP(c)	F10	E	0
EXP(d)	72	CAP(c)	F10	F	24
EXP(d)	72	CAP(c)	F10	F	24
EXP(d)	72	CAP(c)	F10	F	24
EXP(d)	72	CAP(c)	F10	G	24
EXP(d)	72	CAP(c)	F10	G	24
EXP(d)	72	CAP(c)	F10	G	24
EXP(d)	72	CAP(c)	F10	G	24
EXP(d)	72	CAP(c)	F10	H	24
EXP(d)	72	CAP(c)	F10	H	24
EXP(d)	72	CAP(c)	F10	H	24
EXP(d)	72	CAP(c)	F10	H	24
EXP(d)	72	CAP(c)	F10	H	24
EXP(d)	72	CAP(c)	F10	H	24
EXP(d)	72	CAP(c)	F9	A	24
EXP(d)	72	CAP(c)	F9	A	24
EXP(d)	72	CAP(c)	F9	A	24
EXP(d)	72	CAP(c)	F9	B	24
EXP(d)	72	CAP(c)	F9	B	24
EXP(d)	72	CAP(c)	F9	B	24
EXP(d)	72	CAP(c)	F9	B	24
EXP(d)	72	CAP(c)	F9	B	24
EXP(d)	72	CAP(c)	F9	B	24
EXP(d)	72	CAP(c)	F9	C	24
EXP(d)	72	CAP(c)	F9	C	24
EXP(d)	72	CAP(c)	F9	C	24
EXP(d)	72	CAP(c)	F9	D	24
EXP(d)	72	CAP(c)	F9	E	24
EXP(d)	72	CAP(c)	F9	E	24
EXP(d)	72	CAP(c)	F9	E	24
EXP(d)	72	CAP(c)	F9	E	24
EXP(d)	72	CAP(c)	F9	F	24
EXP(d)	72	CAP(c)	F9	F	24
EXP(d)	72	CAP(c)	F9	G	24
EXP(d)	72	CAP(c)	F9	G	24
EXP(d)	72	CAP(c)	F9	G	24
EXP(d)	72	CAP(c)	F9	G	24
EXP(d)	72	CAP(c)	F9	H	24
EXP(d)	72	CAP(c)	F9	H	24
EXP(d)	72	CAP(c)	F9	H	24
EXP(d)	72	CAP(c)	F9	H	24
EXP(d)	72	HT(c)	F11	A	24
EXP(d)	72	HT(c)	F11	A	24
EXP(d)	72	HT(c)	F11	A	24
EXP(d)	72	HT(c)	F11	A	24
EXP(d)	72	HT(c)	F11	A	24
EXP(d)	72	HT(c)	F11	B	24
EXP(d)	72	HT(c)	F11	B	24
EXP(d)	72	HT(c)	F11	B	24
EXP(d)	72	HT(c)	F11	B	24
EXP(d)	72	HT(c)	F11	C	24
EXP(d)	72	HT(c)	F11	C	24
EXP(d)	72	HT(c)	F11	C	24
EXP(d)	72	HT(c)	F11	D	24
EXP(d)	72	HT(c)	F11	D	24
EXP(d)	72	HT(c)	F11	D	24
EXP(d)	72	HT(c)	F11	D	24
EXP(d)	72	HT(c)	F11	E	24
EXP(d)	72	HT(c)	F11	E	24
EXP(d)	72	HT(c)	F11	E	24
EXP(d)	72	HT(c)	F11	F	24
EXP(d)	72	HT(c)	F11	F	24
EXP(d)	72	HT(c)	F11	F	24
EXP(d)	72	HT(c)	F11	G	24
EXP(d)	72	HT(c)	F11	G	24
EXP(d)	72	HT(c)	F11	G	24
EXP(d)	72	HT(c)	F11	G	24
EXP(d)	72	HT(c)	F11	H	24
EXP(d)	72	HT(c)	F11	H	24
EXP(d)	72	HT(c)	F11	H	24
EXP(d)	72	HT(c)	F12	A	24
EXP(d)	72	HT(c)	F12	A	24
EXP(d)	72	HT(c)	F12	A	24
EXP(d)	72	HT(c)	F12	A	24
EXP(d)	72	HT(c)	F12	A	24
EXP(d)	72	HT(c)	F12	A	24
EXP(d)	72	HT(c)	F12	A	24
EXP(d)	72	HT(c)	F12	B	24
EXP(d)	72	HT(c)	F12	B	24
EXP(d)	72	HT(c)	F12	C	24
EXP(d)	72	HT(c)	F12	C	24
EXP(d)	72	HT(c)	F12	C	24
EXP(d)	72	HT(c)	F12	C	24
EXP(d)	72	HT(c)	F12	C	24
EXP(d)	72	HT(c)	F12	D	24
EXP(d)	72	HT(c)	F12	D	24
EXP(d)	72	HT(c)	F12	D	24
EXP(d)	72	HT(c)	F12	D	24
EXP(d)	72	HT(c)	F12	E	24
EXP(d)	72	HT(c)	F12	E	24
EXP(d)	72	HT(c)	F12	F	24
EXP(d)	72	HT(c)	F12	F	24
EXP(d)	72	HT(c)	F12	F	24
EXP(d)	72	HT(c)	F12	F	24
EXP(d)	72	HT(c)	F12	F	24
EXP(d)	72	HT(c)	F12	G	24
EXP(d)	72	HT(c)	F12	G	24
EXP(d)	72	HT(c)	F12	G	24
EXP(d)	72	HT(c)	F12	H	24
EXP(d)	72	HT(c)	F12	H	24
EXP(d)	72	HT(c)	F12	H	24
EXP(d)	72	HT(c)	F12	H	24
EXP(d)	96	Control	F1	A	24
EXP(d)	96	Control	F1	A	24
EXP(d)	96	Control	F1	A	24
EXP(d)	96	Control	F1	A	24
EXP(d)	96	Control	F1	B	24
EXP(d)	96	Control	F1	B	24
EXP(d)	96	Control	F1	B	24
EXP(d)	96	Control	F1	B	24
EXP(d)	96	Control	F1	B	24
EXP(d)	96	Control	F1	B	24
EXP(d)	96	Control	F1	C	24
EXP(d)	96	Control	F1	C	24
EXP(d)	96	Control	F1	C	24
EXP(d)	96	Control	F1	C	24
EXP(d)	96	Control	F1	C	24
EXP(d)	96	Control	F1	C	24
EXP(d)	96	Control	F1	D	24
EXP(d)	96	Control	F1	D	24
EXP(d)	96	Control	F1	D	24
EXP(d)	96	Control	F1	D	24
EXP(d)	96	Control	F1	D	24
EXP(d)	96	Control	F1	E	24
EXP(d)	96	Control	F1	E	24
EXP(d)	96	Control	F1	E	24
EXP(d)	96	Control	F1	F	24
EXP(d)	96	Control	F1	F	24
EXP(d)	96	Control	F1	F	24
EXP(d)	96	Control	F1	F	24
EXP(d)	96	Control	F1	F	24
EXP(d)	96	Control	F1	F	24
EXP(d)	96	Control	F1	G	24
EXP(d)	96	Control	F1	G	24
EXP(d)	96	Control	F1	G	24
EXP(d)	96	Control	F1	G	24
EXP(d)	96	Control	F1	G	24
EXP(d)	96	Control	F1	G	24
EXP(d)	96	Control	F1	H	24
EXP(d)	96	Control	F1	H	24
EXP(d)	96	Control	F1	H	24
EXP(d)	96	Control	F2	A	24
EXP(d)	96	Control	F2	A	24
EXP(d)	96	Control	F2	A	24
EXP(d)	96	Control	F2	A	24
EXP(d)	96	Control	F2	A	24
EXP(d)	96	Control	F2	B	24
EXP(d)	96	Control	F2	B	24
EXP(d)	96	Control	F2	B	24
EXP(d)	96	Control	F2	C	24
EXP(d)	96	Control	F2	C	24
EXP(d)	96	Control	F2	C	24
EXP(d)	96	Control	F2	C	24
EXP(d)	96	Control	F2	D	24
EXP(d)	96	Control	F2	D	24
EXP(d)	96	Control	F2	D	24
EXP(d)	96	Control	F2	D	24
EXP(d)	96	Control	F2	E	24
EXP(d)	96	Control	F2	E	24
EXP(d)	96	Control	F2	E	24
EXP(d)	96	Control	F2	E	24
EXP(d)	96	Control	F2	E	24
EXP(d)	96	Control	F2	E	24
EXP(d)	96	Control	F2	F	24
EXP(d)	96	Control	F2	F	24
EXP(d)	96	Control	F2	F	24
EXP(d)	96	Control	F2	F	24
EXP(d)	96	Control	F2	G	24
EXP(d)	96	Control	F2	G	24
EXP(d)	96	Control	F2	G	24
EXP(d)	96	Control	F2	G	24
EXP(d)	96	Control	F2	H	24
EXP(d)	96	Control	F2	H	24
EXP(d)	96	Control	F2	H	24
EXP(d)	96	Control	F2	H	24
EXP(d)	96	Control	F2	H	24
EXP(d)	96	Control	F2	H	24
EXP(d)	96	EPS-EPC(c)	F3	A	24
EXP(d)	96	EPS-EPC(c)	F3	A	24
EXP(d)	96	EPS-EPC(c)	F3	B	24
EXP(d)	96	EPS-EPC(c)	F3	B	24
EXP(d)	96	EPS-EPC(c)	F3	B	24
EXP(d)	96	EPS-EPC(c)	F3	B	24
EXP(d)	96	EPS-EPC(c)	F3	C	24
EXP(d)	96	EPS-EPC(c)	F3	C	24
EXP(d)	96	EPS-EPC(c)	F3	C	24
EXP(d)	96	EPS-EPC(c)	F3	C	24
EXP(d)	96	EPS-EPC(c)	F3	C	24
EXP(d)	96	EPS-EPC(c)	F3	D	24
EXP(d)	96	EPS-EPC(c)	F3	D	24
EXP(d)	96	EPS-EPC(c)	F3	D	24
EXP(d)	96	EPS-EPC(c)	F3	D	24
EXP(d)	96	EPS-EPC(c)	F3	D	24
EXP(d)	96	EPS-EPC(c)	F3	E	24
EXP(d)	96	EPS-EPC(c)	F3	E	24
EXP(d)	96	EPS-EPC(c)	F3	E	24
EXP(d)	96	EPS-EPC(c)	F3	E	24
EXP(d)	96	EPS-EPC(c)	F3	F	24
EXP(d)	96	EPS-EPC(c)	F3	F	24
EXP(d)	96	EPS-EPC(c)	F3	G	24
EXP(d)	96	EPS-EPC(c)	F3	G	24
EXP(d)	96	EPS-EPC(c)	F3	G	24
EXP(d)	96	EPS-EPC(c)	F3	G	24
EXP(d)	96	EPS-EPC(c)	F3	G	24
EXP(d)	96	EPS-EPC(c)	F3	G	24
EXP(d)	96	EPS-EPC(c)	F3	H	24
EXP(d)	96	EPS-EPC(c)	F3	H	24
EXP(d)	96	EPS-EPC(c)	F4	A	24
EXP(d)	96	EPS-EPC(c)	F4	A	24
EXP(d)	96	EPS-EPC(c)	F4	B	24
EXP(d)	96	EPS-EPC(c)	F4	B	24
EXP(d)	96	EPS-EPC(c)	F4	B	24
EXP(d)	96	EPS-EPC(c)	F4	B	24
EXP(d)	96	EPS-EPC(c)	F4	C	24
EXP(d)	96	EPS-EPC(c)	F4	C	24
EXP(d)	96	EPS-EPC(c)	F4	D	24
EXP(d)	96	EPS-EPC(c)	F4	D	24
EXP(d)	96	EPS-EPC(c)	F4	D	24
EXP(d)	96	EPS-EPC(c)	F4	D	24
EXP(d)	96	EPS-EPC(c)	F4	D	24
EXP(d)	96	EPS-EPC(c)	F4	D	24
EXP(d)	96	EPS-EPC(c)	F4	E	24
EXP(d)	96	EPS-EPC(c)	F4	E	24
EXP(d)	96	EPS-EPC(c)	F4	E	24
EXP(d)	96	EPS-EPC(c)	F4	E	24
EXP(d)	96	EPS-EPC(c)	F4	E	24
EXP(d)	96	EPS-EPC(c)	F4	F	24
EXP(d)	96	EPS-EPC(c)	F4	F	24
EXP(d)	96	EPS-EPC(c)	F4	F	24
EXP(d)	96	EPS-EPC(c)	F4	G	24
EXP(d)	96	EPS-EPC(c)	F4	G	24
EXP(d)	96	EPS-EPC(c)	F4	G	24
EXP(d)	96	EPS-EPC(c)	F4	H	24
EXP(d)	96	EPS-EPC(c)	F4	H	24
EXP(d)	96	EPS-EPC(c)	F4	H	24
EXP(d)	96	EPS-EPC(c)	F4	H	24
EXP(d)	96	EPS-EPC(c)	F4	H	24
EXP(d)	96	EPS-EPC(c)	F4	H	24
EXP(d)	96	EPS-EPC-CAP(c)	F5	A	24
EXP(d)	96	EPS-EPC-CAP(c)	F5	A	24
EXP(d)	96	EPS-EPC-CAP(c)	F5	A	24
EXP(d)	96	EPS-EPC-CAP(c)	F5	A	24
EXP(d)	96	EPS-EPC-CAP(c)	F5	A	24
EXP(d)	96	EPS-EPC-CAP(c)	F5	A	24
EXP(d)	96	EPS-EPC-CAP(c)	F5	B	24
EXP(d)	96	EPS-EPC-CAP(c)	F5	B	24
EXP(d)	96	EPS-EPC-CAP(c)	F5	B	24
EXP(d)	96	EPS-EPC-CAP(c)	F5	B	24
EXP(d)	96	EPS-EPC-CAP(c)	F5	B	24
EXP(d)	96	EPS-EPC-CAP(c)	F5	C	24
EXP(d)	96	EPS-EPC-CAP(c)	F5	C	24
EXP(d)	96	EPS-EPC-CAP(c)	F5	C	24
EXP(d)	96	EPS-EPC-CAP(c)	F5	C	24
EXP(d)	96	EPS-EPC-CAP(c)	F5	D	24
EXP(d)	96	EPS-EPC-CAP(c)	F5	D	24
EXP(d)	96	EPS-EPC-CAP(c)	F5	D	24
EXP(d)	96	EPS-EPC-CAP(c)	F5	D	24
EXP(d)	96	EPS-EPC-CAP(c)	F5	D	24
EXP(d)	96	EPS-EPC-CAP(c)	F5	D	24
EXP(d)	96	EPS-EPC-CAP(c)	F5	D	24
EXP(d)	96	EPS-EPC-CAP(c)	F5	D	24
EXP(d)	96	EPS-EPC-CAP(c)	F5	D	24
EXP(d)	96	EPS-EPC-CAP(c)	F5	E	24
EXP(d)	96	EPS-EPC-CAP(c)	F5	E	24
EXP(d)	96	EPS-EPC-CAP(c)	F5	E	24
EXP(d)	96	EPS-EPC-CAP(c)	F5	E	24
EXP(d)	96	EPS-EPC-CAP(c)	F5	E	24
EXP(d)	96	EPS-EPC-CAP(c)	F5	E	24
EXP(d)	96	EPS-EPC-CAP(c)	F5	F	24
EXP(d)	96	EPS-EPC-CAP(c)	F5	F	24
EXP(d)	96	EPS-EPC-CAP(c)	F5	F	24
EXP(d)	96	EPS-EPC-CAP(c)	F5	F	24
EXP(d)	96	EPS-EPC-CAP(c)	F5	F	24
EXP(d)	96	EPS-EPC-CAP(c)	F5	G	24
EXP(d)	96	EPS-EPC-CAP(c)	F5	G	24
EXP(d)	96	EPS-EPC-CAP(c)	F5	G	24
EXP(d)	96	EPS-EPC-CAP(c)	F5	G	24
EXP(d)	96	EPS-EPC-CAP(c)	F5	H	24
EXP(d)	96	EPS-EPC-CAP(c)	F5	H	24
EXP(d)	96	EPS-EPC-CAP(c)	F5	H	24
EXP(d)	96	EPS-EPC-CAP(c)	F5	H	24
EXP(d)	96	EPS-EPC-CAP(c)	F6	A	24
EXP(d)	96	EPS-EPC-CAP(c)	F6	A	24
EXP(d)	96	EPS-EPC-CAP(c)	F6	A	24
EXP(d)	96	EPS-EPC-CAP(c)	F6	A	24
EXP(d)	96	EPS-EPC-CAP(c)	F6	A	24
EXP(d)	96	EPS-EPC-CAP(c)	F6	A	24
EXP(d)	96	EPS-EPC-CAP(c)	F6	A	24
EXP(d)	96	EPS-EPC-CAP(c)	F6	A	24
EXP(d)	96	EPS-EPC-CAP(c)	F6	B	24
EXP(d)	96	EPS-EPC-CAP(c)	F6	B	24
EXP(d)	96	EPS-EPC-CAP(c)	F6	B	24
EXP(d)	96	EPS-EPC-CAP(c)	F6	B	24
EXP(d)	96	EPS-EPC-CAP(c)	F6	B	24
EXP(d)	96	EPS-EPC-CAP(c)	F6	B	24
EXP(d)	96	EPS-EPC-CAP(c)	F6	C	24
EXP(d)	96	EPS-EPC-CAP(c)	F6	C	24
EXP(d)	96	EPS-EPC-CAP(c)	F6	C	24
EXP(d)	96	EPS-EPC-CAP(c)	F6	C	24
EXP(d)	96	EPS-EPC-CAP(c)	F6	C	24
EXP(d)	96	EPS-EPC-CAP(c)	F6	C	24
EXP(d)	96	EPS-EPC-CAP(c)	F6	C	24
EXP(d)	96	EPS-EPC-CAP(c)	F6	D	24
EXP(d)	96	EPS-EPC-CAP(c)	F6	D	24
EXP(d)	96	EPS-EPC-CAP(c)	F6	D	24
EXP(d)	96	EPS-EPC-CAP(c)	F6	E	24
EXP(d)	96	EPS-EPC-CAP(c)	F6	E	24
EXP(d)	96	EPS-EPC-CAP(c)	F6	E	24
EXP(d)	96	EPS-EPC-CAP(c)	F6	E	24
EXP(d)	96	EPS-EPC-CAP(c)	F6	E	24
EXP(d)	96	EPS-EPC-CAP(c)	F6	E	24
EXP(d)	96	EPS-EPC-CAP(c)	F6	F	24
EXP(d)	96	EPS-EPC-CAP(c)	F6	F	24
EXP(d)	96	EPS-EPC-CAP(c)	F6	F	24
EXP(d)	96	EPS-EPC-CAP(c)	F6	F	24
EXP(d)	96	EPS-EPC-CAP(c)	F6	F	24
EXP(d)	96	EPS-EPC-CAP(c)	F6	F	24
EXP(d)	96	EPS-EPC-CAP(c)	F6	G	24
EXP(d)	96	EPS-EPC-CAP(c)	F6	G	24
EXP(d)	96	EPS-EPC-CAP(c)	F6	G	24
EXP(d)	96	EPS-EPC-CAP(c)	F6	G	24
EXP(d)	96	EPS-EPC-CAP(c)	F6	G	24
EXP(d)	96	EPS-EPC-CAP(c)	F6	G	24
EXP(d)	96	EPS-EPC-CAP(c)	F6	G	24
EXP(d)	96	EPS-EPC-CAP(c)	F6	G	24
EXP(d)	96	EPS-EPC-CAP(c)	F6	G	24
EXP(d)	96	EPS-EPC-CAP(c)	F6	H	24
EXP(d)	96	EPS-EPC-CAP(c)	F6	H	24
EXP(d)	96	EPS-EPC-CAP(c)	F6	H	24
EXP(d)	96	EPS-EPC-CAP(c)	F6	H	24
EXP(d)	96	EPS-EPC-CAP(c)	F6	H	24
EXP(d)	96	EPS-EPC-HT(c)	F7	A	24
EXP(d)	96	EPS-EPC-HT(c)	F7	A	24
EXP(d)	96	EPS-EPC-HT(c)	F7	A	24
EXP(d)	96	EPS-EPC-HT(c)	F7	A	24
EXP(d)	96	EPS-EPC-HT(c)	F7	A	24
EXP(d)	96	EPS-EPC-HT(c)	F7	B	24
EXP(d)	96	EPS-EPC-HT(c)	F7	B	24
EXP(d)	96	EPS-EPC-HT(c)	F7	B	24
EXP(d)	96	EPS-EPC-HT(c)	F7	B	24
EXP(d)	96	EPS-EPC-HT(c)	F7	C	24
EXP(d)	96	EPS-EPC-HT(c)	F7	C	24
EXP(d)	96	EPS-EPC-HT(c)	F7	C	24
EXP(d)	96	EPS-EPC-HT(c)	F7	C	24
EXP(d)	96	EPS-EPC-HT(c)	F7	C	24
EXP(d)	96	EPS-EPC-HT(c)	F7	D	24
EXP(d)	96	EPS-EPC-HT(c)	F7	D	24
EXP(d)	96	EPS-EPC-HT(c)	F7	D	24
EXP(d)	96	EPS-EPC-HT(c)	F7	D	24
EXP(d)	96	EPS-EPC-HT(c)	F7	D	24
EXP(d)	96	EPS-EPC-HT(c)	F7	D	24
EXP(d)	96	EPS-EPC-HT(c)	F7	D	24
EXP(d)	96	EPS-EPC-HT(c)	F7	E	24
EXP(d)	96	EPS-EPC-HT(c)	F7	E	24
EXP(d)	96	EPS-EPC-HT(c)	F7	E	24
EXP(d)	96	EPS-EPC-HT(c)	F7	E	24
EXP(d)	96	EPS-EPC-HT(c)	F7	F	24
EXP(d)	96	EPS-EPC-HT(c)	F7	F	24
EXP(d)	96	EPS-EPC-HT(c)	F7	F	24
EXP(d)	96	EPS-EPC-HT(c)	F7	F	24
EXP(d)	96	EPS-EPC-HT(c)	F7	F	24
EXP(d)	96	EPS-EPC-HT(c)	F7	F	24
EXP(d)	96	EPS-EPC-HT(c)	F7	G	24
EXP(d)	96	EPS-EPC-HT(c)	F7	G	24
EXP(d)	96	EPS-EPC-HT(c)	F7	G	24
EXP(d)	96	EPS-EPC-HT(c)	F7	G	24
EXP(d)	96	EPS-EPC-HT(c)	F7	H	24
EXP(d)	96	EPS-EPC-HT(c)	F7	H	24
EXP(d)	96	EPS-EPC-HT(c)	F7	H	24
EXP(d)	96	EPS-EPC-HT(c)	F7	H	24
EXP(d)	96	EPS-EPC-HT(c)	F7	H	24
EXP(d)	96	EPS-EPC-HT(c)	F7	H	24
EXP(d)	96	EPS-EPC-HT(c)	F8	A	24
EXP(d)	96	EPS-EPC-HT(c)	F8	A	24
EXP(d)	96	EPS-EPC-HT(c)	F8	A	24
EXP(d)	96	EPS-EPC-HT(c)	F8	A	24
EXP(d)	96	EPS-EPC-HT(c)	F8	A	24
EXP(d)	96	EPS-EPC-HT(c)	F8	A	24
EXP(d)	96	EPS-EPC-HT(c)	F8	A	24
EXP(d)	96	EPS-EPC-HT(c)	F8	B	24
EXP(d)	96	EPS-EPC-HT(c)	F8	B	24
EXP(d)	96	EPS-EPC-HT(c)	F8	B	24
EXP(d)	96	EPS-EPC-HT(c)	F8	B	24
EXP(d)	96	EPS-EPC-HT(c)	F8	B	24
EXP(d)	96	EPS-EPC-HT(c)	F8	B	24
EXP(d)	96	EPS-EPC-HT(c)	F8	C	24
EXP(d)	96	EPS-EPC-HT(c)	F8	C	24
EXP(d)	96	EPS-EPC-HT(c)	F8	C	24
EXP(d)	96	EPS-EPC-HT(c)	F8	C	24
EXP(d)	96	EPS-EPC-HT(c)	F8	C	24
EXP(d)	96	EPS-EPC-HT(c)	F8	E	24
EXP(d)	96	EPS-EPC-HT(c)	F8	E	24
EXP(d)	96	EPS-EPC-HT(c)	F8	E	24
EXP(d)	96	EPS-EPC-HT(c)	F8	E	24
EXP(d)	96	EPS-EPC-HT(c)	F8	E	24
EXP(d)	96	EPS-EPC-HT(c)	F8	E	24
EXP(d)	96	EPS-EPC-HT(c)	F8	E	24
EXP(d)	96	EPS-EPC-HT(c)	F8	E	24
EXP(d)	96	EPS-EPC-HT(c)	F8	F	24
EXP(d)	96	EPS-EPC-HT(c)	F8	F	24
EXP(d)	96	EPS-EPC-HT(c)	F8	F	24
EXP(d)	96	EPS-EPC-HT(c)	F8	F	24
EXP(d)	96	EPS-EPC-HT(c)	F8	F	24
EXP(d)	96	EPS-EPC-HT(c)	F8	F	24
EXP(d)	96	EPS-EPC-HT(c)	F8	F	24
EXP(d)	96	EPS-EPC-HT(c)	F8	G	24
EXP(d)	96	EPS-EPC-HT(c)	F8	G	24
EXP(d)	96	EPS-EPC-HT(c)	F8	G	24
EXP(d)	96	EPS-EPC-HT(c)	F8	G	24
EXP(d)	96	EPS-EPC-HT(c)	F8	G	24
EXP(d)	96	EPS-EPC-HT(c)	F8	G	24
EXP(d)	96	EPS-EPC-HT(c)	F8	G	24
EXP(d)	96	EPS-EPC-HT(c)	F8	G	24
EXP(d)	96	EPS-EPC-HT(c)	F8	G	24
EXP(d)	96	EPS-EPC-HT(c)	F8	H	24
EXP(d)	96	EPS-EPC-HT(c)	F8	H	24
EXP(d)	96	EPS-EPC-HT(c)	F8	H	24
EXP(d)	96	EPS-EPC-HT(c)	F8	H	24
EXP(d)	96	EPS-EPC-HT(c)	F8	H	24
EXP(d)	96	EPS-EPC-HT(c)	F8	H	24
EXP(d)	96	CAP(c)	F10	A	24
EXP(d)	96	CAP(c)	F10	A	24
EXP(d)	96	CAP(c)	F10	A	24
EXP(d)	96	CAP(c)	F10	A	24
EXP(d)	96	CAP(c)	F10	A	24
EXP(d)	96	CAP(c)	F10	A	24
EXP(d)	96	CAP(c)	F10	A	24
EXP(d)	96	CAP(c)	F10	A	24
EXP(d)	96	CAP(c)	F10	A	24
EXP(d)	96	CAP(c)	F10	B	24
EXP(d)	96	CAP(c)	F10	B	24
EXP(d)	96	CAP(c)	F10	B	24
EXP(d)	96	CAP(c)	F10	B	24
EXP(d)	96	CAP(c)	F10	B	24
EXP(d)	96	CAP(c)	F10	C	24
EXP(d)	96	CAP(c)	F10	C	24
EXP(d)	96	CAP(c)	F10	C	24
EXP(d)	96	CAP(c)	F10	C	24
EXP(d)	96	CAP(c)	F10	C	24
EXP(d)	96	CAP(c)	F10	C	24
EXP(d)	96	CAP(c)	F10	C	24
EXP(d)	96	CAP(c)	F10	D	24
EXP(d)	96	CAP(c)	F10	D	24
EXP(d)	96	CAP(c)	F10	D	24
EXP(d)	96	CAP(c)	F10	D	24
EXP(d)	96	CAP(c)	F10	D	24
EXP(d)	96	CAP(c)	F10	D	24
EXP(d)	96	CAP(c)	F10	D	24
EXP(d)	96	CAP(c)	F10	D	24
EXP(d)	96	CAP(c)	F10	E	24
EXP(d)	96	CAP(c)	F10	E	24
EXP(d)	96	CAP(c)	F10	E	24
EXP(d)	96	CAP(c)	F10	E	24
EXP(d)	96	CAP(c)	F10	E	24
EXP(d)	96	CAP(c)	F10	E	24
EXP(d)	96	CAP(c)	F10	E	24
EXP(d)	96	CAP(c)	F10	F	24
EXP(d)	96	CAP(c)	F10	F	24
EXP(d)	96	CAP(c)	F10	F	24
EXP(d)	96	CAP(c)	F10	F	24
EXP(d)	96	CAP(c)	F10	F	24
EXP(d)	96	CAP(c)	F10	F	24
EXP(d)	96	CAP(c)	F10	G	24
EXP(d)	96	CAP(c)	F10	G	24
EXP(d)	96	CAP(c)	F10	G	24
EXP(d)	96	CAP(c)	F10	G	24
EXP(d)	96	CAP(c)	F10	G	24
EXP(d)	96	CAP(c)	F10	G	24
EXP(d)	96	CAP(c)	F10	H	24
EXP(d)	96	CAP(c)	F10	H	24
EXP(d)	96	CAP(c)	F10	H	24
EXP(d)	96	CAP(c)	F10	H	24
EXP(d)	96	CAP(c)	F10	H	24
EXP(d)	96	CAP(c)	F10	H	24
EXP(d)	96	CAP(c)	F10	H	24
EXP(d)	96	CAP(c)	F10	H	24
EXP(d)	96	CAP(c)	F9	A	24
EXP(d)	96	CAP(c)	F9	A	24
EXP(d)	96	CAP(c)	F9	A	24
EXP(d)	96	CAP(c)	F9	A	24
EXP(d)	96	CAP(c)	F9	B	24
EXP(d)	96	CAP(c)	F9	B	24
EXP(d)	96	CAP(c)	F9	B	24
EXP(d)	96	CAP(c)	F9	B	24
EXP(d)	96	CAP(c)	F9	B	24
EXP(d)	96	CAP(c)	F9	B	24
EXP(d)	96	CAP(c)	F9	B	24
EXP(d)	96	CAP(c)	F9	C	24
EXP(d)	96	CAP(c)	F9	C	24
EXP(d)	96	CAP(c)	F9	C	24
EXP(d)	96	CAP(c)	F9	C	24
EXP(d)	96	CAP(c)	F9	C	24
EXP(d)	96	CAP(c)	F9	C	24
EXP(d)	96	CAP(c)	F9	D	24
EXP(d)	96	CAP(c)	F9	D	24
EXP(d)	96	CAP(c)	F9	D	24
EXP(d)	96	CAP(c)	F9	D	24
EXP(d)	96	CAP(c)	F9	D	24
EXP(d)	96	CAP(c)	F9	E	24
EXP(d)	96	CAP(c)	F9	E	24
EXP(d)	96	CAP(c)	F9	E	24
EXP(d)	96	CAP(c)	F9	E	24
EXP(d)	96	CAP(c)	F9	E	24
EXP(d)	96	CAP(c)	F9	F	24
EXP(d)	96	CAP(c)	F9	F	24
EXP(d)	96	CAP(c)	F9	F	24
EXP(d)	96	CAP(c)	F9	F	24
EXP(d)	96	CAP(c)	F9	F	24
EXP(d)	96	CAP(c)	F9	F	24
EXP(d)	96	CAP(c)	F9	F	24
EXP(d)	96	CAP(c)	F9	G	24
EXP(d)	96	CAP(c)	F9	G	24
EXP(d)	96	CAP(c)	F9	G	24
EXP(d)	96	CAP(c)	F9	G	24
EXP(d)	96	CAP(c)	F9	G	24
EXP(d)	96	CAP(c)	F9	H	24
EXP(d)	96	CAP(c)	F9	H	24
EXP(d)	96	CAP(c)	F9	H	24
EXP(d)	96	CAP(c)	F9	H	24
EXP(d)	96	CAP(c)	F9	H	24
EXP(d)	96	CAP(c)	F9	H	24
EXP(d)	96	CAP(c)	F9	H	24
EXP(d)	96	CAP(c)	F9	H	24
EXP(d)	96	HT(c)	F11	A	24
EXP(d)	96	HT(c)	F11	A	24
EXP(d)	96	HT(c)	F11	A	24
EXP(d)	96	HT(c)	F11	A	24
EXP(d)	96	HT(c)	F11	A	24
EXP(d)	96	HT(c)	F11	A	24
EXP(d)	96	HT(c)	F11	B	24
EXP(d)	96	HT(c)	F11	B	24
EXP(d)	96	HT(c)	F11	B	24
EXP(d)	96	HT(c)	F11	B	24
EXP(d)	96	HT(c)	F11	B	24
EXP(d)	96	HT(c)	F11	B	24
EXP(d)	96	HT(c)	F11	C	24
EXP(d)	96	HT(c)	F11	C	24
EXP(d)	96	HT(c)	F11	C	24
EXP(d)	96	HT(c)	F11	C	24
EXP(d)	96	HT(c)	F11	C	24
EXP(d)	96	HT(c)	F11	C	24
EXP(d)	96	HT(c)	F11	C	24
EXP(d)	96	HT(c)	F11	C	24
EXP(d)	96	HT(c)	F11	C	24
EXP(d)	96	HT(c)	F11	D	24
EXP(d)	96	HT(c)	F11	D	24
EXP(d)	96	HT(c)	F11	D	24
EXP(d)	96	HT(c)	F11	D	24
EXP(d)	96	HT(c)	F11	D	24
EXP(d)	96	HT(c)	F11	D	24
EXP(d)	96	HT(c)	F11	D	24
EXP(d)	96	HT(c)	F11	D	24
EXP(d)	96	HT(c)	F11	D	24
EXP(d)	96	HT(c)	F11	E	24
EXP(d)	96	HT(c)	F11	E	24
EXP(d)	96	HT(c)	F11	E	24
EXP(d)	96	HT(c)	F11	E	24
EXP(d)	96	HT(c)	F11	E	24
EXP(d)	96	HT(c)	F11	E	24
EXP(d)	96	HT(c)	F11	E	24
EXP(d)	96	HT(c)	F11	F	24
EXP(d)	96	HT(c)	F11	F	24
EXP(d)	96	HT(c)	F11	F	24
EXP(d)	96	HT(c)	F11	F	24
EXP(d)	96	HT(c)	F11	F	24
EXP(d)	96	HT(c)	F11	F	24
EXP(d)	96	HT(c)	F11	G	24
EXP(d)	96	HT(c)	F11	G	24
EXP(d)	96	HT(c)	F11	G	24
EXP(d)	96	HT(c)	F11	G	24
EXP(d)	96	HT(c)	F11	G	24
EXP(d)	96	HT(c)	F11	G	24
EXP(d)	96	HT(c)	F11	G	24
EXP(d)	96	HT(c)	F11	G	24
EXP(d)	96	HT(c)	F11	H	24
EXP(d)	96	HT(c)	F11	H	24
EXP(d)	96	HT(c)	F11	H	24
EXP(d)	96	HT(c)	F11	H	24
EXP(d)	96	HT(c)	F11	H	24
EXP(d)	96	HT(c)	F11	H	24
EXP(d)	96	HT(c)	F11	H	24
EXP(d)	96	HT(c)	F11	H	24
EXP(d)	96	HT(c)	F12	A	24
EXP(d)	96	HT(c)	F12	A	24
EXP(d)	96	HT(c)	F12	A	24
EXP(d)	96	HT(c)	F12	A	24
EXP(d)	96	HT(c)	F12	A	24
EXP(d)	96	HT(c)	F12	A	24
EXP(d)	96	HT(c)	F12	A	24
EXP(d)	96	HT(c)	F12	B	24
EXP(d)	96	HT(c)	F12	B	24
EXP(d)	96	HT(c)	F12	B	24
EXP(d)	96	HT(c)	F12	B	24
EXP(d)	96	HT(c)	F12	B	24
EXP(d)	96	HT(c)	F12	B	24
EXP(d)	96	HT(c)	F12	B	24
EXP(d)	96	HT(c)	F12	C	24
EXP(d)	96	HT(c)	F12	C	24
EXP(d)	96	HT(c)	F12	C	24
EXP(d)	96	HT(c)	F12	C	24
EXP(d)	96	HT(c)	F12	C	24
EXP(d)	96	HT(c)	F12	C	24
EXP(d)	96	HT(c)	F12	C	24
EXP(d)	96	HT(c)	F12	C	24
EXP(d)	96	HT(c)	F12	D	24
EXP(d)	96	HT(c)	F12	D	24
EXP(d)	96	HT(c)	F12	D	24
EXP(d)	96	HT(c)	F12	D	24
EXP(d)	96	HT(c)	F12	D	24
EXP(d)	96	HT(c)	F12	D	24
EXP(d)	96	HT(c)	F12	D	24
EXP(d)	96	HT(c)	F12	D	24
EXP(d)	96	HT(c)	F12	E	24
EXP(d)	96	HT(c)	F12	E	24
EXP(d)	96	HT(c)	F12	E	24
EXP(d)	96	HT(c)	F12	E	24
EXP(d)	96	HT(c)	F12	E	24
EXP(d)	96	HT(c)	F12	E	24
EXP(d)	96	HT(c)	F12	F	24
EXP(d)	96	HT(c)	F12	F	24
EXP(d)	96	HT(c)	F12	F	24
EXP(d)	96	HT(c)	F12	F	24
EXP(d)	96	HT(c)	F12	F	24
EXP(d)	96	HT(c)	F12	F	24
EXP(d)	96	HT(c)	F12	G	24
EXP(d)	96	HT(c)	F12	G	24
EXP(d)	96	HT(c)	F12	G	24
EXP(d)	96	HT(c)	F12	G	24
EXP(d)	96	HT(c)	F12	H	24
EXP(d)	96	HT(c)	F12	H	24
EXP(d)	96	HT(c)	F12	H	24
EXP(d)	96	HT(c)	F12	H	24
EXP(d)	96	HT(c)	F12	H	24
EXP(d)	120	Control	F1	A	24
EXP(d)	120	Control	F1	A	24
EXP(d)	120	Control	F1	A	24
EXP(d)	120	Control	F1	A	24
EXP(d)	120	Control	F1	A	24
EXP(d)	120	Control	F1	A	24
EXP(d)	120	Control	F1	A	24
EXP(d)	120	Control	F1	A	24
EXP(d)	120	Control	F1	B	24
EXP(d)	120	Control	F1	B	24
EXP(d)	120	Control	F1	B	24
EXP(d)	120	Control	F1	B	24
EXP(d)	120	Control	F1	B	24
EXP(d)	120	Control	F1	B	24
EXP(d)	120	Control	F1	B	24
EXP(d)	120	Control	F1	C	24
EXP(d)	120	Control	F1	C	24
EXP(d)	120	Control	F1	C	24
EXP(d)	120	Control	F1	C	24
EXP(d)	120	Control	F1	C	24
EXP(d)	120	Control	F1	C	24
EXP(d)	120	Control	F1	C	24
EXP(d)	120	Control	F1	C	24
EXP(d)	120	Control	F1	C	24
EXP(d)	120	Control	F1	D	24
EXP(d)	120	Control	F1	D	24
EXP(d)	120	Control	F1	D	24
EXP(d)	120	Control	F1	D	24
EXP(d)	120	Control	F1	D	24
EXP(d)	120	Control	F1	D	24
EXP(d)	120	Control	F1	D	24
EXP(d)	120	Control	F1	D	24
EXP(d)	120	Control	F1	D	24
EXP(d)	120	Control	F1	D	24
EXP(d)	120	Control	F1	E	24
EXP(d)	120	Control	F1	E	24
EXP(d)	120	Control	F1	E	24
EXP(d)	120	Control	F1	E	24
EXP(d)	120	Control	F1	E	24
EXP(d)	120	Control	F1	E	24
EXP(d)	120	Control	F1	E	24
EXP(d)	120	Control	F1	E	24
EXP(d)	120	Control	F1	E	24
EXP(d)	120	Control	F1	E	24
EXP(d)	120	Control	F1	F	24
EXP(d)	120	Control	F1	F	24
EXP(d)	120	Control	F1	F	24
EXP(d)	120	Control	F1	F	24
EXP(d)	120	Control	F1	F	24
EXP(d)	120	Control	F1	F	24
EXP(d)	120	Control	F1	F	24
EXP(d)	120	Control	F1	F	24
EXP(d)	120	Control	F1	F	24
EXP(d)	120	Control	F1	F	24
EXP(d)	120	Control	F1	G	24
EXP(d)	120	Control	F1	G	24
EXP(d)	120	Control	F1	G	24
EXP(d)	120	Control	F1	G	24
EXP(d)	120	Control	F1	G	24
EXP(d)	120	Control	F1	G	24
EXP(d)	120	Control	F1	G	24
EXP(d)	120	Control	F1	G	24
EXP(d)	120	Control	F1	G	24
EXP(d)	120	Control	F1	H	24
EXP(d)	120	Control	F1	H	24
EXP(d)	120	Control	F1	H	24
EXP(d)	120	Control	F1	H	24
EXP(d)	120	Control	F1	H	24
EXP(d)	120	Control	F1	H	24
EXP(d)	120	Control	F1	H	24
EXP(d)	120	Control	F1	H	24
EXP(d)	120	Control	F1	H	24
EXP(d)	120	Control	F1	H	24
EXP(d)	120	Control	F2	A	24
EXP(d)	120	Control	F2	A	24
EXP(d)	120	Control	F2	A	24
EXP(d)	120	Control	F2	A	24
EXP(d)	120	Control	F2	A	24
EXP(d)	120	Control	F2	A	24
EXP(d)	120	Control	F2	A	24
EXP(d)	120	Control	F2	A	24
EXP(d)	120	Control	F2	A	24
EXP(d)	120	Control	F2	A	24
EXP(d)	120	Control	F2	B	24
EXP(d)	120	Control	F2	B	24
EXP(d)	120	Control	F2	B	24
EXP(d)	120	Control	F2	B	24
EXP(d)	120	Control	F2	B	24
EXP(d)	120	Control	F2	B	24
EXP(d)	120	Control	F2	B	24
EXP(d)	120	Control	F2	B	24
EXP(d)	120	Control	F2	B	24
EXP(d)	120	Control	F2	C	24
EXP(d)	120	Control	F2	C	24
EXP(d)	120	Control	F2	C	24
EXP(d)	120	Control	F2	C	24
EXP(d)	120	Control	F2	C	24
EXP(d)	120	Control	F2	C	24
EXP(d)	120	Control	F2	C	24
EXP(d)	120	Control	F2	C	24
EXP(d)	120	Control	F2	D	24
EXP(d)	120	Control	F2	D	24
EXP(d)	120	Control	F2	D	24
EXP(d)	120	Control	F2	D	24
EXP(d)	120	Control	F2	D	24
EXP(d)	120	Control	F2	D	24
EXP(d)	120	Control	F2	D	24
EXP(d)	120	Control	F2	D	24
EXP(d)	120	Control	F2	E	24
EXP(d)	120	Control	F2	E	24
EXP(d)	120	Control	F2	E	24
EXP(d)	120	Control	F2	E	24
EXP(d)	120	Control	F2	E	24
EXP(d)	120	Control	F2	E	24
EXP(d)	120	Control	F2	E	24
EXP(d)	120	Control	F2	E	24
EXP(d)	120	Control	F2	E	24
EXP(d)	120	Control	F2	F	24
EXP(d)	120	Control	F2	F	24
EXP(d)	120	Control	F2	F	24
EXP(d)	120	Control	F2	F	24
EXP(d)	120	Control	F2	F	24
EXP(d)	120	Control	F2	F	24
EXP(d)	120	Control	F2	F	24
EXP(d)	120	Control	F2	F	24
EXP(d)	120	Control	F2	F	24
EXP(d)	120	Control	F2	G	24
EXP(d)	120	Control	F2	G	24
EXP(d)	120	Control	F2	G	24
EXP(d)	120	Control	F2	G	24
EXP(d)	120	Control	F2	G	24
EXP(d)	120	Control	F2	G	24
EXP(d)	120	Control	F2	G	24
EXP(d)	120	Control	F2	G	24
EXP(d)	120	Control	F2	H	24
EXP(d)	120	Control	F2	H	24
EXP(d)	120	Control	F2	H	24
EXP(d)	120	Control	F2	H	24
EXP(d)	120	Control	F2	H	24
EXP(d)	120	Control	F2	H	24
EXP(d)	120	Control	F2	H	24
EXP(d)	120	Control	F2	H	24
EXP(d)	120	EPS-EPC(c)	F3	A	24
EXP(d)	120	EPS-EPC(c)	F3	A	24
EXP(d)	120	EPS-EPC(c)	F3	A	24
EXP(d)	120	EPS-EPC(c)	F3	A	24
EXP(d)	120	EPS-EPC(c)	F3	A	24
EXP(d)	120	EPS-EPC(c)	F3	A	24
EXP(d)	120	EPS-EPC(c)	F3	A	24
EXP(d)	120	EPS-EPC(c)	F3	A	24
EXP(d)	120	EPS-EPC(c)	F3	A	24
EXP(d)	120	EPS-EPC(c)	F3	A	24
EXP(d)	120	EPS-EPC(c)	F3	B	24
EXP(d)	120	EPS-EPC(c)	F3	B	24
EXP(d)	120	EPS-EPC(c)	F3	B	24
EXP(d)	120	EPS-EPC(c)	F3	B	24
EXP(d)	120	EPS-EPC(c)	F3	B	24
EXP(d)	120	EPS-EPC(c)	F3	B	24
EXP(d)	120	EPS-EPC(c)	F3	B	24
EXP(d)	120	EPS-EPC(c)	F3	B	24
EXP(d)	120	EPS-EPC(c)	F3	B	24
EXP(d)	120	EPS-EPC(c)	F3	C	24
EXP(d)	120	EPS-EPC(c)	F3	C	24
EXP(d)	120	EPS-EPC(c)	F3	C	24
EXP(d)	120	EPS-EPC(c)	F3	C	24
EXP(d)	120	EPS-EPC(c)	F3	C	24
EXP(d)	120	EPS-EPC(c)	F3	C	24
EXP(d)	120	EPS-EPC(c)	F3	C	24
EXP(d)	120	EPS-EPC(c)	F3	C	24
EXP(d)	120	EPS-EPC(c)	F3	D	24
EXP(d)	120	EPS-EPC(c)	F3	D	24
EXP(d)	120	EPS-EPC(c)	F3	D	24
EXP(d)	120	EPS-EPC(c)	F3	D	24
EXP(d)	120	EPS-EPC(c)	F3	D	24
EXP(d)	120	EPS-EPC(c)	F3	D	24
EXP(d)	120	EPS-EPC(c)	F3	D	24
EXP(d)	120	EPS-EPC(c)	F3	D	24
EXP(d)	120	EPS-EPC(c)	F3	D	24
EXP(d)	120	EPS-EPC(c)	F3	E	24
EXP(d)	120	EPS-EPC(c)	F3	E	24
EXP(d)	120	EPS-EPC(c)	F3	E	24
EXP(d)	120	EPS-EPC(c)	F3	E	24
EXP(d)	120	EPS-EPC(c)	F3	E	24
EXP(d)	120	EPS-EPC(c)	F3	E	24
EXP(d)	120	EPS-EPC(c)	F3	E	24
EXP(d)	120	EPS-EPC(c)	F3	E	24
EXP(d)	120	EPS-EPC(c)	F3	E	24
EXP(d)	120	EPS-EPC(c)	F3	F	24
EXP(d)	120	EPS-EPC(c)	F3	F	24
EXP(d)	120	EPS-EPC(c)	F3	F	24
EXP(d)	120	EPS-EPC(c)	F3	F	24
EXP(d)	120	EPS-EPC(c)	F3	F	24
EXP(d)	120	EPS-EPC(c)	F3	F	24
EXP(d)	120	EPS-EPC(c)	F3	F	24
EXP(d)	120	EPS-EPC(c)	F3	F	24
EXP(d)	120	EPS-EPC(c)	F3	G	24
EXP(d)	120	EPS-EPC(c)	F3	G	24
EXP(d)	120	EPS-EPC(c)	F3	G	24
EXP(d)	120	EPS-EPC(c)	F3	G	24
EXP(d)	120	EPS-EPC(c)	F3	G	24
EXP(d)	120	EPS-EPC(c)	F3	G	24
EXP(d)	120	EPS-EPC(c)	F3	G	24
EXP(d)	120	EPS-EPC(c)	F3	G	24
EXP(d)	120	EPS-EPC(c)	F3	G	24
EXP(d)	120	EPS-EPC(c)	F3	H	24
EXP(d)	120	EPS-EPC(c)	F3	H	24
EXP(d)	120	EPS-EPC(c)	F3	H	24
EXP(d)	120	EPS-EPC(c)	F3	H	24
EXP(d)	120	EPS-EPC(c)	F3	H	24
EXP(d)	120	EPS-EPC(c)	F3	H	24
EXP(d)	120	EPS-EPC(c)	F3	H	24
EXP(d)	120	EPS-EPC(c)	F3	H	24
EXP(d)	120	EPS-EPC(c)	F3	H	24
EXP(d)	120	EPS-EPC(c)	F4	A	24
EXP(d)	120	EPS-EPC(c)	F4	A	24
EXP(d)	120	EPS-EPC(c)	F4	A	24
EXP(d)	120	EPS-EPC(c)	F4	A	24
EXP(d)	120	EPS-EPC(c)	F4	A	24
EXP(d)	120	EPS-EPC(c)	F4	A	24
EXP(d)	120	EPS-EPC(c)	F4	A	24
EXP(d)	120	EPS-EPC(c)	F4	B	24
EXP(d)	120	EPS-EPC(c)	F4	B	24
EXP(d)	120	EPS-EPC(c)	F4	B	24
EXP(d)	120	EPS-EPC(c)	F4	B	24
EXP(d)	120	EPS-EPC(c)	F4	B	24
EXP(d)	120	EPS-EPC(c)	F4	B	24
EXP(d)	120	EPS-EPC(c)	F4	B	24
EXP(d)	120	EPS-EPC(c)	F4	B	24
EXP(d)	120	EPS-EPC(c)	F4	B	24
EXP(d)	120	EPS-EPC(c)	F4	B	24
EXP(d)	120	EPS-EPC(c)	F4	C	24
EXP(d)	120	EPS-EPC(c)	F4	C	24
EXP(d)	120	EPS-EPC(c)	F4	C	24
EXP(d)	120	EPS-EPC(c)	F4	C	24
EXP(d)	120	EPS-EPC(c)	F4	C	24
EXP(d)	120	EPS-EPC(c)	F4	C	24
EXP(d)	120	EPS-EPC(c)	F4	C	24
EXP(d)	120	EPS-EPC(c)	F4	D	24
EXP(d)	120	EPS-EPC(c)	F4	D	24
EXP(d)	120	EPS-EPC(c)	F4	D	24
EXP(d)	120	EPS-EPC(c)	F4	D	24
EXP(d)	120	EPS-EPC(c)	F4	D	24
EXP(d)	120	EPS-EPC(c)	F4	D	24
EXP(d)	120	EPS-EPC(c)	F4	D	24
EXP(d)	120	EPS-EPC(c)	F4	D	24
EXP(d)	120	EPS-EPC(c)	F4	D	24
EXP(d)	120	EPS-EPC(c)	F4	E	24
EXP(d)	120	EPS-EPC(c)	F4	E	24
EXP(d)	120	EPS-EPC(c)	F4	E	24
EXP(d)	120	EPS-EPC(c)	F4	E	24
EXP(d)	120	EPS-EPC(c)	F4	E	24
EXP(d)	120	EPS-EPC(c)	F4	E	24
EXP(d)	120	EPS-EPC(c)	F4	E	24
EXP(d)	120	EPS-EPC(c)	F4	F	24
EXP(d)	120	EPS-EPC(c)	F4	F	24
EXP(d)	120	EPS-EPC(c)	F4	F	24
EXP(d)	120	EPS-EPC(c)	F4	F	24
EXP(d)	120	EPS-EPC(c)	F4	F	24
EXP(d)	120	EPS-EPC(c)	F4	F	24
EXP(d)	120	EPS-EPC(c)	F4	F	24
EXP(d)	120	EPS-EPC(c)	F4	F	24
EXP(d)	120	EPS-EPC(c)	F4	G	24
EXP(d)	120	EPS-EPC(c)	F4	G	24
EXP(d)	120	EPS-EPC(c)	F4	G	24
EXP(d)	120	EPS-EPC(c)	F4	G	24
EXP(d)	120	EPS-EPC(c)	F4	G	24
EXP(d)	120	EPS-EPC(c)	F4	G	24
EXP(d)	120	EPS-EPC(c)	F4	G	24
EXP(d)	120	EPS-EPC(c)	F4	G	24
EXP(d)	120	EPS-EPC(c)	F4	H	24
EXP(d)	120	EPS-EPC(c)	F4	H	24
EXP(d)	120	EPS-EPC(c)	F4	H	24
EXP(d)	120	EPS-EPC(c)	F4	H	24
EXP(d)	120	EPS-EPC(c)	F4	H	24
EXP(d)	120	EPS-EPC(c)	F4	H	24
EXP(d)	120	EPS-EPC(c)	F4	H	24
EXP(d)	120	EPS-EPC(c)	F4	H	24
EXP(d)	120	EPS-EPC(c)	F4	H	24
EXP(d)	120	EPS-EPC-CAP(c)	F5	A	24
EXP(d)	120	EPS-EPC-CAP(c)	F5	A	24
EXP(d)	120	EPS-EPC-CAP(c)	F5	A	24
EXP(d)	120	EPS-EPC-CAP(c)	F5	A	24
EXP(d)	120	EPS-EPC-CAP(c)	F5	A	24
EXP(d)	120	EPS-EPC-CAP(c)	F5	A	24
EXP(d)	120	EPS-EPC-CAP(c)	F5	A	24
EXP(d)	120	EPS-EPC-CAP(c)	F5	A	24
EXP(d)	120	EPS-EPC-CAP(c)	F5	A	24
EXP(d)	120	EPS-EPC-CAP(c)	F5	B	24
EXP(d)	120	EPS-EPC-CAP(c)	F5	B	24
EXP(d)	120	EPS-EPC-CAP(c)	F5	B	24
EXP(d)	120	EPS-EPC-CAP(c)	F5	B	24
EXP(d)	120	EPS-EPC-CAP(c)	F5	B	24
EXP(d)	120	EPS-EPC-CAP(c)	F5	B	24
EXP(d)	120	EPS-EPC-CAP(c)	F5	B	24
EXP(d)	120	EPS-EPC-CAP(c)	F5	B	24
EXP(d)	120	EPS-EPC-CAP(c)	F5	C	24
EXP(d)	120	EPS-EPC-CAP(c)	F5	C	24
EXP(d)	120	EPS-EPC-CAP(c)	F5	C	24
EXP(d)	120	EPS-EPC-CAP(c)	F5	C	24
EXP(d)	120	EPS-EPC-CAP(c)	F5	C	24
EXP(d)	120	EPS-EPC-CAP(c)	F5	C	24
EXP(d)	120	EPS-EPC-CAP(c)	F5	C	24
EXP(d)	120	EPS-EPC-CAP(c)	F5	C	24
EXP(d)	120	EPS-EPC-CAP(c)	F5	C	24
EXP(d)	120	EPS-EPC-CAP(c)	F5	D	24
EXP(d)	120	EPS-EPC-CAP(c)	F5	D	24
EXP(d)	120	EPS-EPC-CAP(c)	F5	D	24
EXP(d)	120	EPS-EPC-CAP(c)	F5	D	24
EXP(d)	120	EPS-EPC-CAP(c)	F5	D	24
EXP(d)	120	EPS-EPC-CAP(c)	F5	D	24
EXP(d)	120	EPS-EPC-CAP(c)	F5	D	24
EXP(d)	120	EPS-EPC-CAP(c)	F5	D	24
EXP(d)	120	EPS-EPC-CAP(c)	F5	D	24
EXP(d)	120	EPS-EPC-CAP(c)	F5	D	24
EXP(d)	120	EPS-EPC-CAP(c)	F5	E	24
EXP(d)	120	EPS-EPC-CAP(c)	F5	E	24
EXP(d)	120	EPS-EPC-CAP(c)	F5	E	24
EXP(d)	120	EPS-EPC-CAP(c)	F5	E	24
EXP(d)	120	EPS-EPC-CAP(c)	F5	E	24
EXP(d)	120	EPS-EPC-CAP(c)	F5	E	24
EXP(d)	120	EPS-EPC-CAP(c)	F5	E	24
EXP(d)	120	EPS-EPC-CAP(c)	F5	E	24
EXP(d)	120	EPS-EPC-CAP(c)	F5	E	24
EXP(d)	120	EPS-EPC-CAP(c)	F5	E	24
EXP(d)	120	EPS-EPC-CAP(c)	F5	F	24
EXP(d)	120	EPS-EPC-CAP(c)	F5	F	24
EXP(d)	120	EPS-EPC-CAP(c)	F5	F	24
EXP(d)	120	EPS-EPC-CAP(c)	F5	F	24
EXP(d)	120	EPS-EPC-CAP(c)	F5	F	24
EXP(d)	120	EPS-EPC-CAP(c)	F5	F	24
EXP(d)	120	EPS-EPC-CAP(c)	F5	F	24
EXP(d)	120	EPS-EPC-CAP(c)	F5	F	24
EXP(d)	120	EPS-EPC-CAP(c)	F5	G	24
EXP(d)	120	EPS-EPC-CAP(c)	F5	G	24
EXP(d)	120	EPS-EPC-CAP(c)	F5	G	24
EXP(d)	120	EPS-EPC-CAP(c)	F5	G	24
EXP(d)	120	EPS-EPC-CAP(c)	F5	G	24
EXP(d)	120	EPS-EPC-CAP(c)	F5	G	24
EXP(d)	120	EPS-EPC-CAP(c)	F5	G	24
EXP(d)	120	EPS-EPC-CAP(c)	F5	G	24
EXP(d)	120	EPS-EPC-CAP(c)	F5	H	24
EXP(d)	120	EPS-EPC-CAP(c)	F5	H	24
EXP(d)	120	EPS-EPC-CAP(c)	F5	H	24
EXP(d)	120	EPS-EPC-CAP(c)	F5	H	24
EXP(d)	120	EPS-EPC-CAP(c)	F5	H	24
EXP(d)	120	EPS-EPC-CAP(c)	F5	H	24
EXP(d)	120	EPS-EPC-CAP(c)	F5	H	24
EXP(d)	120	EPS-EPC-CAP(c)	F5	H	24
EXP(d)	120	EPS-EPC-CAP(c)	F6	A	24
EXP(d)	120	EPS-EPC-CAP(c)	F6	A	24
EXP(d)	120	EPS-EPC-CAP(c)	F6	A	24
EXP(d)	120	EPS-EPC-CAP(c)	F6	A	24
EXP(d)	120	EPS-EPC-CAP(c)	F6	A	24
EXP(d)	120	EPS-EPC-CAP(c)	F6	A	24
EXP(d)	120	EPS-EPC-CAP(c)	F6	A	24
EXP(d)	120	EPS-EPC-CAP(c)	F6	A	24
EXP(d)	120	EPS-EPC-CAP(c)	F6	A	24
EXP(d)	120	EPS-EPC-CAP(c)	F6	A	24
EXP(d)	120	EPS-EPC-CAP(c)	F6	B	24
EXP(d)	120	EPS-EPC-CAP(c)	F6	B	24
EXP(d)	120	EPS-EPC-CAP(c)	F6	B	24
EXP(d)	120	EPS-EPC-CAP(c)	F6	B	24
EXP(d)	120	EPS-EPC-CAP(c)	F6	B	24
EXP(d)	120	EPS-EPC-CAP(c)	F6	B	24
EXP(d)	120	EPS-EPC-CAP(c)	F6	B	24
EXP(d)	120	EPS-EPC-CAP(c)	F6	B	24
EXP(d)	120	EPS-EPC-CAP(c)	F6	C	24
EXP(d)	120	EPS-EPC-CAP(c)	F6	C	24
EXP(d)	120	EPS-EPC-CAP(c)	F6	C	24
EXP(d)	120	EPS-EPC-CAP(c)	F6	C	24
EXP(d)	120	EPS-EPC-CAP(c)	F6	C	24
EXP(d)	120	EPS-EPC-CAP(c)	F6	C	24
EXP(d)	120	EPS-EPC-CAP(c)	F6	C	24
EXP(d)	120	EPS-EPC-CAP(c)	F6	C	24
EXP(d)	120	EPS-EPC-CAP(c)	F6	C	24
EXP(d)	120	EPS-EPC-CAP(c)	F6	D	24
EXP(d)	120	EPS-EPC-CAP(c)	F6	D	24
EXP(d)	120	EPS-EPC-CAP(c)	F6	D	24
EXP(d)	120	EPS-EPC-CAP(c)	F6	D	24
EXP(d)	120	EPS-EPC-CAP(c)	F6	D	24
EXP(d)	120	EPS-EPC-CAP(c)	F6	D	24
EXP(d)	120	EPS-EPC-CAP(c)	F6	D	24
EXP(d)	120	EPS-EPC-CAP(c)	F6	D	24
EXP(d)	120	EPS-EPC-CAP(c)	F6	D	24
EXP(d)	120	EPS-EPC-CAP(c)	F6	D	24
EXP(d)	120	EPS-EPC-CAP(c)	F6	E	24
EXP(d)	120	EPS-EPC-CAP(c)	F6	E	24
EXP(d)	120	EPS-EPC-CAP(c)	F6	E	24
EXP(d)	120	EPS-EPC-CAP(c)	F6	E	24
EXP(d)	120	EPS-EPC-CAP(c)	F6	E	24
EXP(d)	120	EPS-EPC-CAP(c)	F6	E	24
EXP(d)	120	EPS-EPC-CAP(c)	F6	E	24
EXP(d)	120	EPS-EPC-CAP(c)	F6	E	24
EXP(d)	120	EPS-EPC-CAP(c)	F6	E	24
EXP(d)	120	EPS-EPC-CAP(c)	F6	F	24
EXP(d)	120	EPS-EPC-CAP(c)	F6	F	24
EXP(d)	120	EPS-EPC-CAP(c)	F6	F	24
EXP(d)	120	EPS-EPC-CAP(c)	F6	F	24
EXP(d)	120	EPS-EPC-CAP(c)	F6	F	24
EXP(d)	120	EPS-EPC-CAP(c)	F6	F	24
EXP(d)	120	EPS-EPC-CAP(c)	F6	F	24
EXP(d)	120	EPS-EPC-CAP(c)	F6	F	24
EXP(d)	120	EPS-EPC-CAP(c)	F6	G	24
EXP(d)	120	EPS-EPC-CAP(c)	F6	G	24
EXP(d)	120	EPS-EPC-CAP(c)	F6	G	24
EXP(d)	120	EPS-EPC-CAP(c)	F6	G	24
EXP(d)	120	EPS-EPC-CAP(c)	F6	G	24
EXP(d)	120	EPS-EPC-CAP(c)	F6	G	24
EXP(d)	120	EPS-EPC-CAP(c)	F6	G	24
EXP(d)	120	EPS-EPC-CAP(c)	F6	G	24
EXP(d)	120	EPS-EPC-CAP(c)	F6	G	24
EXP(d)	120	EPS-EPC-CAP(c)	F6	H	24
EXP(d)	120	EPS-EPC-CAP(c)	F6	H	24
EXP(d)	120	EPS-EPC-CAP(c)	F6	H	24
EXP(d)	120	EPS-EPC-CAP(c)	F6	H	24
EXP(d)	120	EPS-EPC-CAP(c)	F6	H	24
EXP(d)	120	EPS-EPC-CAP(c)	F6	H	24
EXP(d)	120	EPS-EPC-CAP(c)	F6	H	24
EXP(d)	120	EPS-EPC-CAP(c)	F6	H	24
EXP(d)	120	EPS-EPC-HT(c)	F7	A	24
EXP(d)	120	EPS-EPC-HT(c)	F7	A	24
EXP(d)	120	EPS-EPC-HT(c)	F7	A	24
EXP(d)	120	EPS-EPC-HT(c)	F7	A	24
EXP(d)	120	EPS-EPC-HT(c)	F7	A	24
EXP(d)	120	EPS-EPC-HT(c)	F7	A	24
EXP(d)	120	EPS-EPC-HT(c)	F7	A	24
EXP(d)	120	EPS-EPC-HT(c)	F7	A	24
EXP(d)	120	EPS-EPC-HT(c)	F7	A	24
EXP(d)	120	EPS-EPC-HT(c)	F7	B	24
EXP(d)	120	EPS-EPC-HT(c)	F7	B	24
EXP(d)	120	EPS-EPC-HT(c)	F7	B	24
EXP(d)	120	EPS-EPC-HT(c)	F7	B	24
EXP(d)	120	EPS-EPC-HT(c)	F7	B	24
EXP(d)	120	EPS-EPC-HT(c)	F7	B	24
EXP(d)	120	EPS-EPC-HT(c)	F7	B	24
EXP(d)	120	EPS-EPC-HT(c)	F7	B	24
EXP(d)	120	EPS-EPC-HT(c)	F7	B	24
EXP(d)	120	EPS-EPC-HT(c)	F7	C	24
EXP(d)	120	EPS-EPC-HT(c)	F7	C	24
EXP(d)	120	EPS-EPC-HT(c)	F7	C	24
EXP(d)	120	EPS-EPC-HT(c)	F7	C	24
EXP(d)	120	EPS-EPC-HT(c)	F7	C	24
EXP(d)	120	EPS-EPC-HT(c)	F7	C	24
EXP(d)	120	EPS-EPC-HT(c)	F7	C	24
EXP(d)	120	EPS-EPC-HT(c)	F7	C	24
EXP(d)	120	EPS-EPC-HT(c)	F7	C	24
EXP(d)	120	EPS-EPC-HT(c)	F7	C	24
EXP(d)	120	EPS-EPC-HT(c)	F7	D	24
EXP(d)	120	EPS-EPC-HT(c)	F7	D	24
EXP(d)	120	EPS-EPC-HT(c)	F7	D	24
EXP(d)	120	EPS-EPC-HT(c)	F7	D	24
EXP(d)	120	EPS-EPC-HT(c)	F7	D	24
EXP(d)	120	EPS-EPC-HT(c)	F7	D	24
EXP(d)	120	EPS-EPC-HT(c)	F7	D	24
EXP(d)	120	EPS-EPC-HT(c)	F7	D	24
EXP(d)	120	EPS-EPC-HT(c)	F7	D	24
EXP(d)	120	EPS-EPC-HT(c)	F7	E	24
EXP(d)	120	EPS-EPC-HT(c)	F7	E	24
EXP(d)	120	EPS-EPC-HT(c)	F7	E	24
EXP(d)	120	EPS-EPC-HT(c)	F7	E	24
EXP(d)	120	EPS-EPC-HT(c)	F7	E	24
EXP(d)	120	EPS-EPC-HT(c)	F7	E	24
EXP(d)	120	EPS-EPC-HT(c)	F7	E	24
EXP(d)	120	EPS-EPC-HT(c)	F7	E	24
EXP(d)	120	EPS-EPC-HT(c)	F7	E	24
EXP(d)	120	EPS-EPC-HT(c)	F7	F	24
EXP(d)	120	EPS-EPC-HT(c)	F7	F	24
EXP(d)	120	EPS-EPC-HT(c)	F7	F	24
EXP(d)	120	EPS-EPC-HT(c)	F7	F	24
EXP(d)	120	EPS-EPC-HT(c)	F7	F	24
EXP(d)	120	EPS-EPC-HT(c)	F7	F	24
EXP(d)	120	EPS-EPC-HT(c)	F7	F	24
EXP(d)	120	EPS-EPC-HT(c)	F7	F	24
EXP(d)	120	EPS-EPC-HT(c)	F7	F	24
EXP(d)	120	EPS-EPC-HT(c)	F7	F	24
EXP(d)	120	EPS-EPC-HT(c)	F7	G	24
EXP(d)	120	EPS-EPC-HT(c)	F7	G	24
EXP(d)	120	EPS-EPC-HT(c)	F7	G	24
EXP(d)	120	EPS-EPC-HT(c)	F7	G	24
EXP(d)	120	EPS-EPC-HT(c)	F7	G	24
EXP(d)	120	EPS-EPC-HT(c)	F7	G	24
EXP(d)	120	EPS-EPC-HT(c)	F7	G	24
EXP(d)	120	EPS-EPC-HT(c)	F7	G	24
EXP(d)	120	EPS-EPC-HT(c)	F7	G	24
EXP(d)	120	EPS-EPC-HT(c)	F7	G	24
EXP(d)	120	EPS-EPC-HT(c)	F7	H	24
EXP(d)	120	EPS-EPC-HT(c)	F7	H	24
EXP(d)	120	EPS-EPC-HT(c)	F7	H	24
EXP(d)	120	EPS-EPC-HT(c)	F7	H	24
EXP(d)	120	EPS-EPC-HT(c)	F7	H	24
EXP(d)	120	EPS-EPC-HT(c)	F7	H	24
EXP(d)	120	EPS-EPC-HT(c)	F7	H	24
EXP(d)	120	EPS-EPC-HT(c)	F7	H	24
EXP(d)	120	EPS-EPC-HT(c)	F7	H	24
EXP(d)	120	EPS-EPC-HT(c)	F7	H	24
EXP(d)	120	EPS-EPC-HT(c)	F8	A	24
EXP(d)	120	EPS-EPC-HT(c)	F8	A	24
EXP(d)	120	EPS-EPC-HT(c)	F8	A	24
EXP(d)	120	EPS-EPC-HT(c)	F8	A	24
EXP(d)	120	EPS-EPC-HT(c)	F8	A	24
EXP(d)	120	EPS-EPC-HT(c)	F8	A	24
EXP(d)	120	EPS-EPC-HT(c)	F8	A	24
EXP(d)	120	EPS-EPC-HT(c)	F8	A	24
EXP(d)	120	EPS-EPC-HT(c)	F8	A	24
EXP(d)	120	EPS-EPC-HT(c)	F8	A	24
EXP(d)	120	EPS-EPC-HT(c)	F8	B	24
EXP(d)	120	EPS-EPC-HT(c)	F8	B	24
EXP(d)	120	EPS-EPC-HT(c)	F8	B	24
EXP(d)	120	EPS-EPC-HT(c)	F8	B	24
EXP(d)	120	EPS-EPC-HT(c)	F8	B	24
EXP(d)	120	EPS-EPC-HT(c)	F8	B	24
EXP(d)	120	EPS-EPC-HT(c)	F8	B	24
EXP(d)	120	EPS-EPC-HT(c)	F8	B	24
EXP(d)	120	EPS-EPC-HT(c)	F8	C	24
EXP(d)	120	EPS-EPC-HT(c)	F8	C	24
EXP(d)	120	EPS-EPC-HT(c)	F8	C	24
EXP(d)	120	EPS-EPC-HT(c)	F8	C	24
EXP(d)	120	EPS-EPC-HT(c)	F8	C	24
EXP(d)	120	EPS-EPC-HT(c)	F8	C	24
EXP(d)	120	EPS-EPC-HT(c)	F8	C	24
EXP(d)	120	EPS-EPC-HT(c)	F8	C	24
EXP(d)	120	EPS-EPC-HT(c)	F8	E	24
EXP(d)	120	EPS-EPC-HT(c)	F8	E	24
EXP(d)	120	EPS-EPC-HT(c)	F8	E	24
EXP(d)	120	EPS-EPC-HT(c)	F8	E	24
EXP(d)	120	EPS-EPC-HT(c)	F8	E	24
EXP(d)	120	EPS-EPC-HT(c)	F8	E	24
EXP(d)	120	EPS-EPC-HT(c)	F8	E	24
EXP(d)	120	EPS-EPC-HT(c)	F8	E	24
EXP(d)	120	EPS-EPC-HT(c)	F8	E	24
EXP(d)	120	EPS-EPC-HT(c)	F8	E	24
EXP(d)	120	EPS-EPC-HT(c)	F8	F	24
EXP(d)	120	EPS-EPC-HT(c)	F8	F	24
EXP(d)	120	EPS-EPC-HT(c)	F8	F	24
EXP(d)	120	EPS-EPC-HT(c)	F8	F	24
EXP(d)	120	EPS-EPC-HT(c)	F8	F	24
EXP(d)	120	EPS-EPC-HT(c)	F8	F	24
EXP(d)	120	EPS-EPC-HT(c)	F8	F	24
EXP(d)	120	EPS-EPC-HT(c)	F8	F	24
EXP(d)	120	EPS-EPC-HT(c)	F8	F	24
EXP(d)	120	EPS-EPC-HT(c)	F8	G	24
EXP(d)	120	EPS-EPC-HT(c)	F8	G	24
EXP(d)	120	EPS-EPC-HT(c)	F8	G	24
EXP(d)	120	EPS-EPC-HT(c)	F8	G	24
EXP(d)	120	EPS-EPC-HT(c)	F8	G	24
EXP(d)	120	EPS-EPC-HT(c)	F8	G	24
EXP(d)	120	EPS-EPC-HT(c)	F8	G	24
EXP(d)	120	EPS-EPC-HT(c)	F8	G	24
EXP(d)	120	EPS-EPC-HT(c)	F8	G	24
EXP(d)	120	EPS-EPC-HT(c)	F8	H	24
EXP(d)	120	EPS-EPC-HT(c)	F8	H	24
EXP(d)	120	EPS-EPC-HT(c)	F8	H	24
EXP(d)	120	EPS-EPC-HT(c)	F8	H	24
EXP(d)	120	EPS-EPC-HT(c)	F8	H	24
EXP(d)	120	EPS-EPC-HT(c)	F8	H	24
EXP(d)	120	EPS-EPC-HT(c)	F8	H	24
EXP(d)	120	EPS-EPC-HT(c)	F8	H	24
EXP(d)	120	EPS-EPC-HT(c)	F8	H	24
EXP(d)	120	EPS-EPC-HT(c)	F8	H	24
EXP(d)	120	CAP(c)	F10	A	24
EXP(d)	120	CAP(c)	F10	A	24
EXP(d)	120	CAP(c)	F10	A	24
EXP(d)	120	CAP(c)	F10	A	24
EXP(d)	120	CAP(c)	F10	A	24
EXP(d)	120	CAP(c)	F10	A	24
EXP(d)	120	CAP(c)	F10	A	24
EXP(d)	120	CAP(c)	F10	A	24
EXP(d)	120	CAP(c)	F10	A	24
EXP(d)	120	CAP(c)	F10	A	24
EXP(d)	120	CAP(c)	F10	B	24
EXP(d)	120	CAP(c)	F10	B	24
EXP(d)	120	CAP(c)	F10	B	24
EXP(d)	120	CAP(c)	F10	B	24
EXP(d)	120	CAP(c)	F10	B	24
EXP(d)	120	CAP(c)	F10	B	24
EXP(d)	120	CAP(c)	F10	B	24
EXP(d)	120	CAP(c)	F10	B	24
EXP(d)	120	CAP(c)	F10	B	24
EXP(d)	120	CAP(c)	F10	B	24
EXP(d)	120	CAP(c)	F10	C	24
EXP(d)	120	CAP(c)	F10	C	24
EXP(d)	120	CAP(c)	F10	C	24
EXP(d)	120	CAP(c)	F10	C	24
EXP(d)	120	CAP(c)	F10	C	24
EXP(d)	120	CAP(c)	F10	C	24
EXP(d)	120	CAP(c)	F10	C	24
EXP(d)	120	CAP(c)	F10	C	24
EXP(d)	120	CAP(c)	F10	C	24
EXP(d)	120	CAP(c)	F10	C	24
EXP(d)	120	CAP(c)	F10	D	24
EXP(d)	120	CAP(c)	F10	D	24
EXP(d)	120	CAP(c)	F10	D	24
EXP(d)	120	CAP(c)	F10	D	24
EXP(d)	120	CAP(c)	F10	D	24
EXP(d)	120	CAP(c)	F10	D	24
EXP(d)	120	CAP(c)	F10	D	24
EXP(d)	120	CAP(c)	F10	D	24
EXP(d)	120	CAP(c)	F10	D	24
EXP(d)	120	CAP(c)	F10	D	24
EXP(d)	120	CAP(c)	F10	E	24
EXP(d)	120	CAP(c)	F10	E	24
EXP(d)	120	CAP(c)	F10	E	24
EXP(d)	120	CAP(c)	F10	E	24
EXP(d)	120	CAP(c)	F10	E	24
EXP(d)	120	CAP(c)	F10	E	24
EXP(d)	120	CAP(c)	F10	E	24
EXP(d)	120	CAP(c)	F10	E	24
EXP(d)	120	CAP(c)	F10	E	24
EXP(d)	120	CAP(c)	F10	F	24
EXP(d)	120	CAP(c)	F10	F	24
EXP(d)	120	CAP(c)	F10	F	24
EXP(d)	120	CAP(c)	F10	F	24
EXP(d)	120	CAP(c)	F10	F	24
EXP(d)	120	CAP(c)	F10	F	24
EXP(d)	120	CAP(c)	F10	F	24
EXP(d)	120	CAP(c)	F10	F	24
EXP(d)	120	CAP(c)	F10	F	24
EXP(d)	120	CAP(c)	F10	F	24
EXP(d)	120	CAP(c)	F10	G	24
EXP(d)	120	CAP(c)	F10	G	24
EXP(d)	120	CAP(c)	F10	G	24
EXP(d)	120	CAP(c)	F10	G	24
EXP(d)	120	CAP(c)	F10	G	24
EXP(d)	120	CAP(c)	F10	G	24
EXP(d)	120	CAP(c)	F10	G	24
EXP(d)	120	CAP(c)	F10	G	24
EXP(d)	120	CAP(c)	F10	G	24
EXP(d)	120	CAP(c)	F10	G	24
EXP(d)	120	CAP(c)	F10	H	24
EXP(d)	120	CAP(c)	F10	H	24
EXP(d)	120	CAP(c)	F10	H	24
EXP(d)	120	CAP(c)	F10	H	24
EXP(d)	120	CAP(c)	F10	H	24
EXP(d)	120	CAP(c)	F10	H	24
EXP(d)	120	CAP(c)	F10	H	24
EXP(d)	120	CAP(c)	F10	H	24
EXP(d)	120	CAP(c)	F10	H	24
EXP(d)	120	CAP(c)	F9	A	24
EXP(d)	120	CAP(c)	F9	A	24
EXP(d)	120	CAP(c)	F9	A	24
EXP(d)	120	CAP(c)	F9	A	24
EXP(d)	120	CAP(c)	F9	A	24
EXP(d)	120	CAP(c)	F9	A	24
EXP(d)	120	CAP(c)	F9	A	24
EXP(d)	120	CAP(c)	F9	A	24
EXP(d)	120	CAP(c)	F9	A	24
EXP(d)	120	CAP(c)	F9	B	24
EXP(d)	120	CAP(c)	F9	B	24
EXP(d)	120	CAP(c)	F9	B	24
EXP(d)	120	CAP(c)	F9	B	24
EXP(d)	120	CAP(c)	F9	B	24
EXP(d)	120	CAP(c)	F9	B	24
EXP(d)	120	CAP(c)	F9	B	24
EXP(d)	120	CAP(c)	F9	B	24
EXP(d)	120	CAP(c)	F9	B	24
EXP(d)	120	CAP(c)	F9	B	24
EXP(d)	120	CAP(c)	F9	C	24
EXP(d)	120	CAP(c)	F9	C	24
EXP(d)	120	CAP(c)	F9	C	24
EXP(d)	120	CAP(c)	F9	C	24
EXP(d)	120	CAP(c)	F9	C	24
EXP(d)	120	CAP(c)	F9	C	24
EXP(d)	120	CAP(c)	F9	C	24
EXP(d)	120	CAP(c)	F9	C	24
EXP(d)	120	CAP(c)	F9	C	24
EXP(d)	120	CAP(c)	F9	D	24
EXP(d)	120	CAP(c)	F9	D	24
EXP(d)	120	CAP(c)	F9	D	24
EXP(d)	120	CAP(c)	F9	D	24
EXP(d)	120	CAP(c)	F9	D	24
EXP(d)	120	CAP(c)	F9	D	24
EXP(d)	120	CAP(c)	F9	D	24
EXP(d)	120	CAP(c)	F9	D	24
EXP(d)	120	CAP(c)	F9	D	24
EXP(d)	120	CAP(c)	F9	E	24
EXP(d)	120	CAP(c)	F9	E	24
EXP(d)	120	CAP(c)	F9	E	24
EXP(d)	120	CAP(c)	F9	E	24
EXP(d)	120	CAP(c)	F9	E	24
EXP(d)	120	CAP(c)	F9	E	24
EXP(d)	120	CAP(c)	F9	E	24
EXP(d)	120	CAP(c)	F9	E	24
EXP(d)	120	CAP(c)	F9	E	24
EXP(d)	120	CAP(c)	F9	E	24
EXP(d)	120	CAP(c)	F9	F	24
EXP(d)	120	CAP(c)	F9	F	24
EXP(d)	120	CAP(c)	F9	F	24
EXP(d)	120	CAP(c)	F9	F	24
EXP(d)	120	CAP(c)	F9	F	24
EXP(d)	120	CAP(c)	F9	F	24
EXP(d)	120	CAP(c)	F9	F	24
EXP(d)	120	CAP(c)	F9	F	24
EXP(d)	120	CAP(c)	F9	F	24
EXP(d)	120	CAP(c)	F9	G	24
EXP(d)	120	CAP(c)	F9	G	24
EXP(d)	120	CAP(c)	F9	G	24
EXP(d)	120	CAP(c)	F9	G	24
EXP(d)	120	CAP(c)	F9	G	24
EXP(d)	120	CAP(c)	F9	G	24
EXP(d)	120	CAP(c)	F9	G	24
EXP(d)	120	CAP(c)	F9	G	24
EXP(d)	120	CAP(c)	F9	G	24
EXP(d)	120	CAP(c)	F9	H	24
EXP(d)	120	CAP(c)	F9	H	24
EXP(d)	120	CAP(c)	F9	H	24
EXP(d)	120	CAP(c)	F9	H	24
EXP(d)	120	CAP(c)	F9	H	24
EXP(d)	120	CAP(c)	F9	H	24
EXP(d)	120	CAP(c)	F9	H	24
EXP(d)	120	CAP(c)	F9	H	24
EXP(d)	120	CAP(c)	F9	H	24
EXP(d)	120	CAP(c)	F9	H	24
EXP(d)	120	HT(c)	F11	A	24
EXP(d)	120	HT(c)	F11	A	24
EXP(d)	120	HT(c)	F11	A	24
EXP(d)	120	HT(c)	F11	A	24
EXP(d)	120	HT(c)	F11	A	24
EXP(d)	120	HT(c)	F11	A	24
EXP(d)	120	HT(c)	F11	A	24
EXP(d)	120	HT(c)	F11	A	24
EXP(d)	120	HT(c)	F11	A	24
EXP(d)	120	HT(c)	F11	A	24
EXP(d)	120	HT(c)	F11	B	24
EXP(d)	120	HT(c)	F11	B	24
EXP(d)	120	HT(c)	F11	B	24
EXP(d)	120	HT(c)	F11	B	24
EXP(d)	120	HT(c)	F11	B	24
EXP(d)	120	HT(c)	F11	B	24
EXP(d)	120	HT(c)	F11	B	24
EXP(d)	120	HT(c)	F11	B	24
EXP(d)	120	HT(c)	F11	B	24
EXP(d)	120	HT(c)	F11	B	24
EXP(d)	120	HT(c)	F11	C	24
EXP(d)	120	HT(c)	F11	C	24
EXP(d)	120	HT(c)	F11	C	24
EXP(d)	120	HT(c)	F11	C	24
EXP(d)	120	HT(c)	F11	C	24
EXP(d)	120	HT(c)	F11	C	24
EXP(d)	120	HT(c)	F11	C	24
EXP(d)	120	HT(c)	F11	C	24
EXP(d)	120	HT(c)	F11	C	24
EXP(d)	120	HT(c)	F11	C	24
EXP(d)	120	HT(c)	F11	D	24
EXP(d)	120	HT(c)	F11	D	24
EXP(d)	120	HT(c)	F11	D	24
EXP(d)	120	HT(c)	F11	D	24
EXP(d)	120	HT(c)	F11	D	24
EXP(d)	120	HT(c)	F11	D	24
EXP(d)	120	HT(c)	F11	D	24
EXP(d)	120	HT(c)	F11	D	24
EXP(d)	120	HT(c)	F11	D	24
EXP(d)	120	HT(c)	F11	E	24
EXP(d)	120	HT(c)	F11	E	24
EXP(d)	120	HT(c)	F11	E	24
EXP(d)	120	HT(c)	F11	E	24
EXP(d)	120	HT(c)	F11	E	24
EXP(d)	120	HT(c)	F11	E	24
EXP(d)	120	HT(c)	F11	E	24
EXP(d)	120	HT(c)	F11	E	24
EXP(d)	120	HT(c)	F11	E	24
EXP(d)	120	HT(c)	F11	F	24
EXP(d)	120	HT(c)	F11	F	24
EXP(d)	120	HT(c)	F11	F	24
EXP(d)	120	HT(c)	F11	F	24
EXP(d)	120	HT(c)	F11	F	24
EXP(d)	120	HT(c)	F11	F	24
EXP(d)	120	HT(c)	F11	F	24
EXP(d)	120	HT(c)	F11	F	24
EXP(d)	120	HT(c)	F11	F	24
EXP(d)	120	HT(c)	F11	F	24
EXP(d)	120	HT(c)	F11	G	24
EXP(d)	120	HT(c)	F11	G	24
EXP(d)	120	HT(c)	F11	G	24
EXP(d)	120	HT(c)	F11	G	24
EXP(d)	120	HT(c)	F11	G	24
EXP(d)	120	HT(c)	F11	G	24
EXP(d)	120	HT(c)	F11	G	24
EXP(d)	120	HT(c)	F11	G	24
EXP(d)	120	HT(c)	F11	G	24
EXP(d)	120	HT(c)	F11	G	24
EXP(d)	120	HT(c)	F11	H	24
EXP(d)	120	HT(c)	F11	H	24
EXP(d)	120	HT(c)	F11	H	24
EXP(d)	120	HT(c)	F11	H	24
EXP(d)	120	HT(c)	F11	H	24
EXP(d)	120	HT(c)	F11	H	24
EXP(d)	120	HT(c)	F11	H	24
EXP(d)	120	HT(c)	F11	H	24
EXP(d)	120	HT(c)	F11	H	24
EXP(d)	120	HT(c)	F11	H	24
EXP(d)	120	HT(c)	F12	A	24
EXP(d)	120	HT(c)	F12	A	24
EXP(d)	120	HT(c)	F12	A	24
EXP(d)	120	HT(c)	F12	A	24
EXP(d)	120	HT(c)	F12	A	24
EXP(d)	120	HT(c)	F12	A	24
EXP(d)	120	HT(c)	F12	A	24
EXP(d)	120	HT(c)	F12	A	24
EXP(d)	120	HT(c)	F12	B	24
EXP(d)	120	HT(c)	F12	B	24
EXP(d)	120	HT(c)	F12	B	24
EXP(d)	120	HT(c)	F12	B	24
EXP(d)	120	HT(c)	F12	B	24
EXP(d)	120	HT(c)	F12	B	24
EXP(d)	120	HT(c)	F12	B	24
EXP(d)	120	HT(c)	F12	B	24
EXP(d)	120	HT(c)	F12	B	24
EXP(d)	120	HT(c)	F12	B	24
EXP(d)	120	HT(c)	F12	C	24
EXP(d)	120	HT(c)	F12	C	24
EXP(d)	120	HT(c)	F12	C	24
EXP(d)	120	HT(c)	F12	C	24
EXP(d)	120	HT(c)	F12	C	24
EXP(d)	120	HT(c)	F12	C	24
EXP(d)	120	HT(c)	F12	C	24
EXP(d)	120	HT(c)	F12	C	24
EXP(d)	120	HT(c)	F12	C	24
EXP(d)	120	HT(c)	F12	C	24
EXP(d)	120	HT(c)	F12	D	24
EXP(d)	120	HT(c)	F12	D	24
EXP(d)	120	HT(c)	F12	D	24
EXP(d)	120	HT(c)	F12	D	24
EXP(d)	120	HT(c)	F12	D	24
EXP(d)	120	HT(c)	F12	D	24
EXP(d)	120	HT(c)	F12	D	24
EXP(d)	120	HT(c)	F12	D	24
EXP(d)	120	HT(c)	F12	D	24
EXP(d)	120	HT(c)	F12	D	24
EXP(d)	120	HT(c)	F12	E	24
EXP(d)	120	HT(c)	F12	E	24
EXP(d)	120	HT(c)	F12	E	24
EXP(d)	120	HT(c)	F12	E	24
EXP(d)	120	HT(c)	F12	E	24
EXP(d)	120	HT(c)	F12	E	24
EXP(d)	120	HT(c)	F12	E	24
EXP(d)	120	HT(c)	F12	E	24
EXP(d)	120	HT(c)	F12	F	24
EXP(d)	120	HT(c)	F12	F	24
EXP(d)	120	HT(c)	F12	F	24
EXP(d)	120	HT(c)	F12	F	24
EXP(d)	120	HT(c)	F12	F	24
EXP(d)	120	HT(c)	F12	F	24
EXP(d)	120	HT(c)	F12	F	24
EXP(d)	120	HT(c)	F12	F	24
EXP(d)	120	HT(c)	F12	G	24
EXP(d)	120	HT(c)	F12	G	24
EXP(d)	120	HT(c)	F12	G	24
EXP(d)	120	HT(c)	F12	G	24
EXP(d)	120	HT(c)	F12	G	24
EXP(d)	120	HT(c)	F12	G	24
EXP(d)	120	HT(c)	F12	G	24
EXP(d)	120	HT(c)	F12	G	24
EXP(d)	120	HT(c)	F12	G	24
EXP(d)	120	HT(c)	F12	G	24
EXP(d)	120	HT(c)	F12	H	24
EXP(d)	120	HT(c)	F12	H	24
EXP(d)	120	HT(c)	F12	H	24
EXP(d)	120	HT(c)	F12	H	24
EXP(d)	120	HT(c)	F12	H	24
EXP(d)	120	HT(c)	F12	H	24
EXP(d)	120	HT(c)	F12	H	24
EXP(d)	120	HT(c)	F12	H	24
EXP(d)	120	HT(c)	F12	H	24
exp_3	24	Control	F1	A	0
exp_3	24	Control	F1	B	0
exp_3	24	Control	F1	C	0
exp_3	24	Control	F1	D	0
exp_3	24	Control	F1	E	0
exp_3	24	Control	F1	F	0
exp_3	24	Control	F1	G	0
exp_3	24	Control	F1	H	0
exp_3	24	Control	F2	A	0
exp_3	24	Control	F2	B	0
exp_3	24	Control	F2	C	0
exp_3	24	Control	F2	D	0
exp_3	24	Control	F2	E	0
exp_3	24	Control	F2	F	0
exp_3	24	Control	F2	G	0
exp_3	24	Control	F2	H	0
exp_3	24	EPS-EPC(c)	F1	A	0
exp_3	24	EPS-EPC(c)	F1	B	0
exp_3	24	EPS-EPC(c)	F1	C	0
exp_3	24	EPS-EPC(c)	F1	D	0
exp_3	24	EPS-EPC(c)	F1	E	0
exp_3	24	EPS-EPC(c)	F1	F	0
exp_3	24	EPS-EPC(c)	F1	G	0
exp_3	24	EPS-EPC(c)	F1	H	0
exp_3	24	EPS-EPC(c)	F2	A	0
exp_3	24	EPS-EPC(c)	F2	B	0
exp_3	24	EPS-EPC(c)	F2	C	0
exp_3	24	EPS-EPC(c)	F2	D	0
exp_3	24	EPS-EPC(c)	F2	E	0
exp_3	24	EPS-EPC(c)	F2	F	0
exp_3	24	EPS-EPC(c)	F2	G	0
exp_3	24	EPS-EPC(c)	F2	H	0
exp_3	24	EPS-EPC-CAP(c)	F1	A	0
exp_3	24	EPS-EPC-CAP(c)	F1	B	0
exp_3	24	EPS-EPC-CAP(c)	F1	C	0
exp_3	24	EPS-EPC-CAP(c)	F1	D	0
exp_3	24	EPS-EPC-CAP(c)	F1	E	0
exp_3	24	EPS-EPC-CAP(c)	F1	F	0
exp_3	24	EPS-EPC-CAP(c)	F1	G	0
exp_3	24	EPS-EPC-CAP(c)	F1	H	0
exp_3	24	EPS-EPC-CAP(c)	F2	A	0
exp_3	24	EPS-EPC-CAP(c)	F2	B	0
exp_3	24	EPS-EPC-CAP(c)	F2	C	0
exp_3	24	EPS-EPC-CAP(c)	F2	D	0
[truncated: 1,633 more rows]
