# Supplementary material for: Nanoformulations with exopolysaccharides from cyanobacteria: enhancing the efficacy of bioactive molecules in the Mediterranean fruit fly control
Source: Environ Sci Pollut Res Int. 2023 Jun 22;30(35):83760–70. doi: 10.1007/s11356-023-28180-x (PMC10359209; doi:10.1007/s11356-023-28180-x)
Supplement: Supplementary file 3 — (XLSX 11.2 kb) [file 11356_2023_28180_MOESM3_ESM.xlsx]

## Sheet: Landing preference
Treatments	Observation	time min	ratio n females on apricot/ total females
Control	1	225	0.0142857
Control	2	285	0.0285714
Control	3	60	0.0285714
Control	4	255	0.0285714
Control	5	285	0.0142857
Control	6	120	0.0363636
Control	7	255	0.0727273
Control	8	285	0.0545455
Control	9	60	0.0784314
Control	10	90	0.0196078
Control	11	225	0.0588235
Control	12	285	0.0181818
EPS-EPC(c)	1	225	0.0285714
EPS-EPC(c)	2	285	0.0285714
EPS-EPC(c)	3	120	0.0142857
EPS-EPC(c)	4	150	0.0142857
EPS-EPC(c)	5	285	0.0285714
EPS-EPC(c)	6	225	0.0289855
EPS-EPC(c)	7	255	0.0289855
EPS-EPC(c)	8	285	0.057971
EPS-EPC(c)	9	120	0.0363636
EPS-EPC(c)	10	150	0.0909091
EPS-EPC(c)	11	225	0.0181818
EPS-EPC(c)	12	180	0.0196078
EPS-EPC(c)	13	255	0.0392157
EPS-EPC(c)	14	285	0.0196078
EPS-EPC(c)	15	60	0.0545455
EPS-EPC(c)	16	120	0.0363636
CAP(c)	1	60	0.0285714
CAP(c)	2	180	0.0285714
CAP(c)	3	285	0.0142857
CAP(c)	4	90	0.0285714
CAP(c)	5	180	0.0285714
CAP(c)	6	225	0.0285714
CAP(c)	7	90	0.0289855
CAP(c)	8	285	0.0144928
CAP(c)	9	120	0.0363636
CAP(c)	10	180	0.0181818
CAP(c)	11	225	0.0181818
CAP(c)	12	255	0.0181818
CAP(c)	13	120	0.0392157
CAP(c)	14	255	0.0196078
CAP(c)	15	285	0.0196078
CAP(c)	16	90	0.0181818
CAP(c)	17	150	0.0181818
HT(c)	1	60	0.0428571
HT(c)	2	90	0.0285714
HT(c)	3	255	0.0285714
HT(c)	4	285	0.0142857
HT(c)	5	90	0.0289855
HT(c)	6	200	0.0289855
HT(c)	7	90	0.0181818
HT(c)	8	180	0.0181818
HT(c)	9	225	0.0196078
HT(c)	10	285	0.0392157
HT(c)	11	120	0.0363636
HT(c)	12	180	0.0363636
EPS-EPC-CAP(c)	1	150	0.0142857
EPS-EPC-CAP(c)	2	225	0.0142857
EPS-EPC-CAP(c)	3	285	0.0142857
EPS-EPC-CAP(c)	4	150	0.0144928
EPS-EPC-CAP(c)	5	255	0.0144928
EPS-EPC-CAP(c)	6	285	0.0144928
EPS-EPC-CAP(c)	7	120	0.0181818
EPS-EPC-CAP(c)	8	180	0.0181818
EPS-EPC-CAP(c)	9	225	0.0181818
EPS-EPC-CAP(c)	10	150	0.0196078
EPS-EPC-CAP(c)	11	120	0.0181818
EPS-EPC-CAP(c)	12	285	0.0181818
EPS-EPC-HT(c)	1	90	0.0142857
EPS-EPC-HT(c)	2	255	0.0142857
EPS-EPC-HT(c)	3	60	0.0142857
EPS-EPC-HT(c)	4	225	0.0142857
EPS-EPC-HT(c)	5	180	0.0144928
EPS-EPC-HT(c)	6	255	0.0144928
EPS-EPC-HT(c)	7	180	0.0181818
EPS-EPC-HT(c)	8	90	0.0196078
EPS-EPC-HT(c)	9	225	0.0181818
EPS-EPC-HT(c)	10	255	0.0181818
EPS-EPC-HT(c)	11	285	0.0181818
